# Supplementary material for: Novel, alternative splicing signature to detect lymph node metastasis in prostate adenocarcinoma with machine learning
Source: Front Oncol. 2023 Jan 13;12:1084403. doi: 10.3389/fonc.2022.1084403 (PMC9880415; doi:10.3389/fonc.2022.1084403)
Supplement: Supplementary Table 1 — Training set and validation set [file Table_1.xlsx]

## Sheet: trainning set
	LN metastasis
TCGA_HC_7212	Negative
TCGA_G9_6336	Negative
TCGA_CH_5753	Positive
TCGA_HC_7736	Negative
TCGA_KK_A8I6	Negative
TCGA_EJ_5518	Negative
TCGA_V1_A9OY	Positive
TCGA_J4_A83M	Negative
TCGA_G9_6332	Negative
TCGA_EJ_5521	Negative
TCGA_G9_6496	Negative
TCGA_EJ_A7NG	Negative
TCGA_V1_A8MF	Negative
TCGA_VP_A872	Negative
TCGA_V1_A9OA	Positive
TCGA_EJ_7321	Negative
TCGA_EJ_7330	Negative
TCGA_VN_A88O	Negative
TCGA_KK_A6E0	Negative
TCGA_EJ_7792	Negative
TCGA_EJ_5514	Negative
TCGA_YL_A9WJ	Positive
TCGA_J4_A67M	Negative
TCGA_XJ_A83F	Negative
TCGA_VP_A87H	Negative
TCGA_CH_5769	Negative
TCGA_J4_A83L	Negative
TCGA_XK_AAJT	Negative
TCGA_EJ_5505	Negative
TCGA_KK_A7B0	Negative
TCGA_G9_6494	Negative
TCGA_V1_A9O9	Negative
TCGA_SU_A7E7	Negative
TCGA_XK_AAJR	Negative
TCGA_2A_A8VL	Negative
TCGA_KK_A8I5	Negative
TCGA_ZG_A9NI	Negative
TCGA_YL_A9WY	Positive
TCGA_VN_A88R	Negative
TCGA_KK_A7B2	Positive
TCGA_HC_A76X	Negative
TCGA_ZG_A8QY	Positive
TCGA_EJ_A7NJ	Negative
TCGA_KK_A8IC	Negative
TCGA_ZG_A8QW	Positive
TCGA_HC_7740	Negative
TCGA_KK_A59Z	Negative
TCGA_CH_5790	Negative
TCGA_ZG_A9N3	Positive
TCGA_Y6_A8TL	Negative
TCGA_XK_AAJ3	Negative
TCGA_G9_6338	Negative
TCGA_HC_8260	Negative
TCGA_EJ_5502	Negative
TCGA_ZG_A9LN	Positive
TCGA_CH_5762	Negative
TCGA_J4_A67N	Negative
TCGA_G9_6499	Negative
TCGA_XK_AAIR	Negative
TCGA_G9_A9S0	Positive
TCGA_KK_A7AP	Positive
TCGA_G9_6365	Negative
TCGA_HC_A9TE	Negative
TCGA_EJ_7782	Negative
TCGA_CH_5739	Negative
TCGA_KK_A7B1	Negative
TCGA_HC_7752	Negative
TCGA_CH_5741	Positive
TCGA_YL_A9WL	Negative
TCGA_EJ_A46H	Negative
TCGA_ZG_A9KY	Positive
TCGA_V1_A9ZR	Negative
TCGA_EJ_7315	Negative
TCGA_WW_A8ZI	Negative
TCGA_G9_A9S4	Positive
TCGA_EJ_A46I	Negative
TCGA_HC_A6AN	Negative
TCGA_2A_A8W1	Negative
TCGA_EJ_8474	Negative
TCGA_CH_5761	Negative
TCGA_J4_AATV	Negative
TCGA_EJ_7331	Negative
TCGA_EJ_7781	Negative
TCGA_KK_A59V	Negative
TCGA_ZG_A9LM	Positive
TCGA_J4_A83J	Negative
TCGA_ZG_A9L6	Negative
TCGA_EJ_5530	Negative
TCGA_HC_7210	Negative
TCGA_QU_A6IO	Negative
TCGA_J4_8200	Negative
TCGA_XK_AAK1	Negative
TCGA_HC_7080	Negative
TCGA_J4_AAU2	Negative
TCGA_VN_A88L	Negative
TCGA_KK_A7AV	Negative
TCGA_KK_A6E7	Positive
TCGA_EJ_7218	Negative
TCGA_G9_7521	Positive
TCGA_EJ_A7NF	Negative
TCGA_KK_A7AQ	Negative
TCGA_EJ_7797	Negative
TCGA_VP_A87C	Negative
TCGA_EJ_5503	Negative
TCGA_G9_6339	Negative
TCGA_KK_A6E2	Negative
TCGA_CH_5750	Negative
TCGA_HC_A8D0	Negative
TCGA_KK_A6E5	Negative
TCGA_VP_A87K	Negative
TCGA_QU_A6IP	Negative
TCGA_MG_AAMC	Negative
TCGA_J4_A67L	Negative
TCGA_G9_7525	Negative
TCGA_HC_7747	Negative
TCGA_XQ_A8TB	Negative
TCGA_YL_A8HM	Negative
TCGA_HC_A8D1	Negative
TCGA_KK_A6DY	Negative
TCGA_HC_A6AS	Negative
TCGA_M7_A71Z	Negative
TCGA_V1_A9ZK	Negative
TCGA_EJ_A7NM	Positive
TCGA_G9_6348	Negative
TCGA_EJ_5524	Negative
TCGA_ZG_A9LS	Positive
TCGA_XK_AAJU	Negative
TCGA_EJ_A8FN	Negative
TCGA_KC_A7FE	Negative
TCGA_ZG_A9M4	Positive
TCGA_KK_A6E1	Positive
TCGA_J4_A67S	Negative
TCGA_G9_7522	Negative
TCGA_V1_A8MU	Positive
TCGA_ZG_A9MC	Positive
TCGA_EJ_5496	Negative
TCGA_V1_A8ML	Negative
TCGA_HC_8258	Negative
TCGA_KC_A7FA	Negative
TCGA_KK_A8IK	Negative
TCGA_EJ_7327	Negative
TCGA_V1_A8WW	Positive
TCGA_KK_A7B3	Negative
TCGA_CH_5740	Negative
TCGA_EJ_7314	Negative
TCGA_HI_7171	Negative
TCGA_CH_5763	Negative
TCGA_YL_A8HL	Positive
TCGA_KK_A8I8	Negative
TCGA_CH_5751	Positive
TCGA_HC_A6AL	Negative
TCGA_EJ_5510	Negative
TCGA_G9_7523	Negative
TCGA_ZG_A9L4	Negative
TCGA_4L_AA1F	Negative
TCGA_V1_A9OL	Negative
TCGA_G9_6370	Negative
TCGA_HI_7170	Negative
TCGA_HC_8262	Negative
TCGA_G9_6384	Negative
TCGA_CH_5746	Negative
TCGA_M7_A724	Negative
TCGA_HC_8216	Negative
TCGA_YJ_A8SW	Negative
TCGA_V1_A9ZG	Negative
TCGA_CH_5792	Negative
TCGA_EJ_7794	Negative
TCGA_G9_6364	Negative
TCGA_EJ_7125	Negative
TCGA_J4_AATZ	Negative
TCGA_KK_A8IM	Negative
TCGA_HC_A632	Negative
TCGA_HC_7737	Positive
TCGA_YL_A8SL	Positive
TCGA_VN_A88K	Positive
TCGA_KK_A8IL	Positive
TCGA_VP_A87B	Negative
TCGA_VP_A87E	Negative
TCGA_YL_A9WK	Negative
TCGA_EJ_AB20	Negative
TCGA_FC_7708	Negative
TCGA_HC_7749	Negative
TCGA_HC_A631	Negative
TCGA_G9_7510	Negative
TCGA_V1_A8X3	Negative
TCGA_KK_A8I4	Positive
TCGA_CH_5743	Negative
TCGA_ZG_A9LY	Positive
TCGA_VN_A88P	Negative
TCGA_V1_A9Z7	Negative
TCGA_EJ_5506	Positive
TCGA_TP_A8TT	Negative
TCGA_XA_A8JR	Negative
TCGA_XK_AAIW	Negative
TCGA_V1_A9Z9	Negative
TCGA_2A_A8VV	Negative
TCGA_EJ_5519	Positive
TCGA_HC_7230	Negative
TCGA_XJ_A9DI	Negative
TCGA_M7_A723	Positive
TCGA_VP_A878	Positive
TCGA_CH_5748	Negative
TCGA_EJ_A65E	Negative
TCGA_G9_A9S7	Negative
TCGA_KC_A4BV	Negative
TCGA_EJ_A8FS	Negative
TCGA_KK_A6E3	Negative
TCGA_X4_A8KQ	Negative
TCGA_CH_5768	Negative
TCGA_2A_A8VT	Positive
TCGA_CH_5766	Positive
TCGA_G9_6363	Negative
TCGA_EJ_8468	Negative
TCGA_ZG_A8QX	Negative
TCGA_EJ_A6RA	Positive
TCGA_VP_A87J	Positive
TCGA_EJ_7784	Negative
TCGA_EJ_5511	Negative
TCGA_YL_A8HO	Negative
TCGA_G9_6356	Negative
TCGA_KK_A7AU	Positive
TCGA_EJ_5527	Negative
TCGA_KC_A4BR	Positive
TCGA_EJ_7312	Negative
TCGA_KK_A7AY	Negative
TCGA_EJ_A65J	Negative
TCGA_YL_A8SA	Negative
TCGA_HC_A48F	Positive
TCGA_EJ_A7NH	Negative
TCGA_CH_5791	Negative
TCGA_EJ_7791	Negative
TCGA_EJ_A46G	Negative
TCGA_HC_7078	Negative
TCGA_V1_A8MJ	Positive
TCGA_V1_A8WL	Negative
TCGA_VN_A943	Negative
TCGA_ZG_A9ND	Negative
TCGA_HC_8257	Positive
TCGA_EJ_5512	Negative
TCGA_EJ_5509	Negative
TCGA_KK_A8IB	Negative
TCGA_EJ_A6RC	Negative
TCGA_CH_5772	Negative
TCGA_EJ_5494	Negative
TCGA_KK_A8II	Negative
TCGA_EJ_A7NK	Negative
TCGA_Y6_A9XI	Negative
TCGA_VP_AA1N	Negative
TCGA_KK_A8IF	Negative
TCGA_HC_7213	Negative
TCGA_VP_A879	Negative
TCGA_HC_8265	Negative
TCGA_HC_7819	Negative
TCGA_J4_A6G3	Negative
TCGA_YL_A8S8	Negative
TCGA_HC_8266	Negative
TCGA_EJ_AB27	Negative
TCGA_ZG_A9L9	Positive
TCGA_EJ_5501	Negative
TCGA_EJ_5498	Negative
TCGA_EJ_7789	Negative
TCGA_EJ_5495	Positive
TCGA_J4_A67R	Negative
TCGA_EJ_A46E	Negative
TCGA_EJ_7328	Negative
TCGA_V1_A9O5	Positive
TCGA_KK_A6E4	Negative
TCGA_ZG_A8QZ	Positive
TCGA_EJ_7788	Negative
TCGA_KK_A8IG	Negative
TCGA_HI_7168	Negative
TCGA_ZG_A9LZ	Negative
TCGA_V1_A9OX	Negative
TCGA_EJ_8472	Negative
TCGA_ZG_A9LB	Negative
TCGA_HC_7821	Positive
TCGA_VN_A88M	Negative
TCGA_J4_A6G1	Negative
TCGA_FC_A5OB	Negative
TCGA_XK_AAJP	Negative
TCGA_HC_A8CY	Positive
TCGA_YL_A9WH	Positive
TCGA_KC_A7FD	Negative
TCGA_KC_A4BL	Negative
TCGA_EJ_7785	Negative
TCGA_J9_A52B	Negative
TCGA_G9_6361	Negative
TCGA_V1_A9ZI	Negative
TCGA_EJ_A7NN	Positive
TCGA_EJ_5515	Negative
TCGA_HC_7211	Negative
TCGA_YL_A9WX	Positive
TCGA_TP_A8TV	Negative
TCGA_CH_5771	Negative
TCGA_2A_A8W3	Negative
TCGA_V1_A8MM	Negative
TCGA_G9_6377	Negative
TCGA_YL_A9WI	Positive
TCGA_EJ_5522	Negative
TCGA_EJ_7317	Negative
TCGA_HC_7748	Negative
TCGA_YL_A8SQ	Negative
TCGA_HC_A9TH	Negative
TCGA_EJ_A8FU	Negative
TCGA_CH_5764	Negative
TCGA_J4_A83I	Negative
TCGA_YL_A8S9	Negative
TCGA_V1_A8MK	Negative
TCGA_HC_7745	Negative
TCGA_KK_A8I7	Negative
TCGA_G9_6333	Negative
TCGA_KC_A7F5	Negative
TCGA_VN_A88Q	Negative
TCGA_KC_A4BN	Negative
TCGA_ZG_A9L1	Positive
TCGA_EJ_5525	Negative
TCGA_HC_7744	Negative
TCGA_YL_A8SH	Negative
TCGA_G9_6369	Negative
TCGA_EJ_A65G	Negative
TCGA_EJ_A8FO	Negative
TCGA_EJ_5507	Positive
TCGA_KK_A7AZ	Negative
TCGA_EJ_5517	Negative
TCGA_EJ_8470	Negative
TCGA_KK_A6E8	Negative
TCGA_HC_A6HX	Negative
TCGA_FC_A8O0	Negative
TCGA_KK_A8IA	Positive
TCGA_FC_7961	Negative
TCGA_HC_7818	Negative
TCGA_EJ_5504	Positive
TCGA_EJ_8469	Negative
TCGA_KK_A8IH	Negative
TCGA_XJ_A9DX	Positive
TCGA_XJ_A83G	Negative
TCGA_XK_AAJA	Negative
TCGA_ZG_A9L2	Negative
TCGA_HC_7079	Negative
TCGA_V1_A8WV	Positive
TCGA_H9_A6BY	Negative
TCGA_EJ_A65F	Negative
TCGA_CH_5754	Positive
TCGA_KK_A8I9	Negative
TCGA_V1_A9Z8	Negative
TCGA_EJ_7115	Negative
TCGA_EJ_5526	Positive
TCGA_HC_7742	Negative
TCGA_EJ_5497	Negative
TCGA_KK_A59Y	Positive
TCGA_FC_A6HD	Negative

## Sheet: validation set
	LN metastasis
TCGA_2A_A8VX	Negative
TCGA_2A_AAYU	Negative
TCGA_CH_5737	Negative
TCGA_CH_5744	Negative
TCGA_CH_5745	Negative
TCGA_CH_5752	Negative
TCGA_CH_5765	Negative
TCGA_CH_5767	Negative
TCGA_CH_5789	Negative
TCGA_CH_5794	Negative
TCGA_EJ_5499	Negative
TCGA_EJ_5508	Negative
TCGA_EJ_5516	Negative
TCGA_EJ_5532	Negative
TCGA_EJ_5542	Negative
TCGA_EJ_7123	Negative
TCGA_EJ_7783	Negative
TCGA_EJ_7786	Negative
TCGA_EJ_A46B	Negative
TCGA_EJ_A46D	Negative
TCGA_EJ_A65B	Negative
TCGA_EJ_A65D	Negative
TCGA_EJ_A65M	Negative
TCGA_EJ_A8FP	Negative
TCGA_FC_A66V	Negative
TCGA_G9_6367	Negative
TCGA_HC_7209	Negative
TCGA_HC_7233	Negative
TCGA_HC_A4ZV	Negative
TCGA_HC_A76W	Negative
TCGA_HI_7169	Negative
TCGA_J9_A52E	Negative
TCGA_KC_A7F3	Negative
TCGA_KC_A7F6	Negative
TCGA_KK_A5A1	Negative
TCGA_KK_A6E6	Negative
TCGA_M7_A725	Negative
TCGA_V1_A9O7	Negative
TCGA_VN_A88I	Negative
TCGA_VN_A88N	Negative
TCGA_VP_A875	Negative
TCGA_VP_A876	Negative
TCGA_YL_A8HK	Negative
TCGA_YL_A8SB	Negative
TCGA_YL_A8SC	Negative
TCGA_YL_A8SF	Negative
TCGA_YL_A8SI	Negative
TCGA_YL_A8SJ	Negative
TCGA_YL_A8SR	Negative
TCGA_ZG_A9LU	Negative
TCGA_CH_5788	Positive
TCGA_HC_8264	Positive
TCGA_J9_A8CM	Positive
TCGA_KK_A59X	Positive
TCGA_KK_A7B4	Positive
TCGA_KK_A8ID	Positive
TCGA_KK_A8IJ	Positive
TCGA_VP_A87D	Positive
TCGA_XK_AAIV	Positive
TCGA_YL_A8SK	Positive
TCGA_ZG_A9L0	Positive
TCGA_ZG_A9L5	Positive
