# Supplementary material for: Novel, alternative splicing signature to detect lymph node metastasis in prostate adenocarcinoma with machine learning
Source: Front Oncol. 2023 Jan 13;12:1084403. doi: 10.3389/fonc.2022.1084403 (PMC9880415; doi:10.3389/fonc.2022.1084403)
Supplement: Supplementary Table 2 — The results of differential analysis of alternative splicing. [file Table_2.csv]

	logFC	AveExpr	t	P.Value	adj.P.Val	B
NUDT22|16584|AT	-0.0145919913419883	0.975110411622276	-5.6028065393865	3.86055461086416e-08	0.000502659741582743	7.61804581234769
ZNF726|48833|AT	0.0239893939393942	0.0627702179176755	5.58639871625083	4.21520300607272e-08	0.000502659741582743	7.53279235805511
FMO5|7367|AT	0.057141747835498	0.0772806295399516	5.54752443014983	5.18669335058207e-08	0.000502659741582743	7.33166319554219
RPL28|52096|AT	0.0481653950216456	0.201588619854722	5.39076775062525	1.18288389870373e-07	0.000781716493536838	6.5329399875988
FKBP2|16603|AP	-0.0398868506493485	0.753986682808717	-5.36610695023861	1.34435663055795e-07	0.000781716493536838	6.40909193560581
GNB2|80983|AP	-0.111829058291244	0.656963988431531	-5.27997849466404	2.09401730033096e-07	0.000951304463100688	5.98042865491728
KLC1|29491|AA	0.0196088230519481	0.0593704358353511	5.2624172658595	2.29040766379061e-07	0.000951304463100688	5.89376868894269
FKBP2|16602|AP	0.038975657467533	0.201315665859564	5.16035527134381	3.83786043400115e-07	0.00124826189623761	5.39512538389115
FBLN1|62666|AT	0.0456701839826855	0.500265375302663	5.13128075547947	4.43910589520958e-07	0.00124826189623761	5.25464520758024
NLRP1|38719|AT	0.0380317911255415	0.152836803874092	5.12033411892377	4.68832130745709e-07	0.00124826189623761	5.20193493492842
FBLN1|62665|AT	-0.0483093885281373	0.489422033898305	-5.11886696656909	4.72273538509103e-07	0.00124826189623761	5.19487782757313
CTNNB1|64250|RI	-0.0218275974025945	0.904198305084746	-5.08275372438869	5.65120443415042e-07	0.00127245659290711	5.02173221459672
PPP2R4|87833|AP	-0.053205086580086	0.341553026634383	-5.08138727159813	5.6895974780878e-07	0.00127245659290711	5.01520194630498
HMGN3|76814|AD	0.032143966450218	0.568523002421307	4.99177496671294	8.84116157865703e-07	0.00183605665527053	4.59033303298132
TUSC3|82771|ES	-0.0513660173160153	0.570525665859564	-4.95709188373958	1.04676631605043e-06	0.00198128358553031	4.4276906762655
RBM42|49233|ES	-0.0429824456619681	0.969922665456013	-4.94868590202099	1.0903397320109e-06	0.00198128358553031	4.38842322376408
CASP8|56813|AP	-0.0721448932780177	0.222211899381221	-4.92509751774583	1.22217359724205e-06	0.0020563150889731	4.278549186826
RPL22L1|67619|AA	0.0756275432900442	0.265438740920097	4.90367630733531	1.3551310835016e-06	0.0020563150889731	4.17917404934116
GNB2|80982|AP	0.0984932455507462	0.3067867850417	4.89604905541113	1.40576052454465e-06	0.0020563150889731	4.14388347816762
UTRN|78025|AP	0.0648845319264071	0.0624429593758407	4.89475364673579	1.41453882436066e-06	0.0020563150889731	4.13789460094283
UBE2G2|60831|ES	0.0505157792207797	0.136471767554479	4.8529052548082	1.72837015246033e-06	0.00233059195470203	3.94518233965663
ZNF707|85485|ES	0.109539751082252	0.223499927360775	4.84868229079185	1.76353522059038e-06	0.00233059195470203	3.9258174716135
CFLAR|56794|AT	-0.03131699134199	0.39346004842615	-4.83872781796881	1.84917885756289e-06	0.00233752287412102	3.88022963998972
TPD52L2|60172|ES	-0.0312648268398237	0.823629297820823	-4.81230763033791	2.09638421840116e-06	0.00240886870891032	3.75964045057514
CD97|47968|ES	0.0671226704545462	0.294046271186441	4.8006557250841	2.21526221218321e-06	0.00240886870891032	3.70664528925037
ARHGAP8|62627|ES	0.055042938311689	0.231616707021792	4.79281455848454	2.29889064943591e-06	0.00240886870891032	3.6710467633642
TMEM223|16428|AT	-0.0185083874458831	0.941578450363196	-4.79095589273781	2.31915544712778e-06	0.00240886870891032	3.66261613743454
TMEM223|16429|AT	0.0185080898268399	0.0584217917675545	4.79088931086426	2.31988456522973e-06	0.00240886870891032	3.66231418640779
BOP1|85552|AT	-0.0120274891774851	0.977312348668281	-4.76630232818109	2.60478327126766e-06	0.00261142995961503	3.55106810101097
RPS27L|31014|AP	-0.012229518398265	0.952898789346247	-4.74414116631857	2.89022079167908e-06	0.00280100930990925	3.4512370752859
ACAA1|64018|ES	-0.0100695616883101	0.966932445520581	-4.71431168729423	3.32233251107962e-06	0.00293003680581231	3.31752064399778
ACPP|66803|AT	0.0354640692640694	0.0621452784503632	4.71412061669172	3.32529124381351e-06	0.00293003680581231	3.31666657184265
ACPP|66802|AT	-0.0354637716450188	0.937854479418886	-4.71409464828073	3.32569356097566e-06	0.00293003680581231	3.31655049727004
UTRN|78026|AP	-0.0626287588899165	0.937700998501095	-4.68073455004666	3.88312539606194e-06	0.00332052905191485	3.16791052836321
NLRP1|38720|AT	-0.0485033008657986	0.763642130750605	-4.6440990591198	4.59869085920209e-06	0.00378699433097211	3.00577026472521
TMEM134|17233|AA	0.0281789154298088	0.150020235212729	4.62555432284726	5.00765333521974e-06	0.00378699433097211	2.92413279977129
ADAMTS2|74892|AT	0.0726935876623395	0.687693220338983	4.62543393079192	5.01041917752649e-06	0.00378699433097211	2.92360377241221
ADAMTS2|74891|AT	-0.0726916937229426	0.312306537530266	-4.62532822133859	5.01284891771931e-06	0.00378699433097211	2.92313927364505
SH3BP4|58079|AP	0.0884065070346327	0.252434503631961	4.62243067347104	5.07989196216249e-06	0.00378699433097211	2.91041085997966
SH3BP4|58080|AP	-0.0881612689393921	0.74736598062954	-4.61239226158018	5.31888753485939e-06	0.00386603340471255	2.86636949910723
NDUFA12|23740|ES	-0.0261341354203242	0.984112318845153	-4.57196523200782	6.39539198462242e-06	0.00453511284294908	2.68987923249566
FAM13A|69904|AP	0.102851480611817	0.522711491890542	4.54078925829127	7.36544174233914e-06	0.005098639362304	2.55473450043631
HNRNPC|26556|ES	-0.071414042207791	0.431234624697337	-4.51589944268277	8.239767796616e-06	0.0055712327655538	2.44744018665723
TMUB1|82345|AP	-0.0712854707792187	0.652872881355932	-4.50517348500562	8.64650102891039e-06	0.00571337206623956	2.40136767279894
EEF1D|85444|ES	-0.0122660443722905	0.954683050847458	-4.49376826309713	9.10009455362419e-06	0.00587946997893488	2.35248632820292
TMEM126B|18122|ES	-0.0507690205627683	0.60923607748184	-4.46386962591282	1.04000752725716e-05	0.00657329974945103	2.22487790888552
KIAA1468|45699|ME	-0.0745958964646449	0.537236238902341	-4.42711443403112	1.22429794346553e-05	0.00757345498049294	2.06906536670098
HS2ST1|3689|AP	-0.00751704545454213	0.995846731234867	-4.41755963075959	1.27710311421353e-05	0.00761467160631681	2.02875240538431
GNB2L1|127737|ES	0.0884239813096963	0.41782807948038	4.4092348123355	1.32488244352329e-05	0.00761467160631681	1.99369348503707
RPS3A|70823|ES	0.0396138528138531	0.101895157384988	4.40019681568836	1.37869146983799e-05	0.00761467160631681	1.95569922365347
PPP1R1A|22195|AT	0.0837345670995675	0.179681767554479	4.3982183460566	1.39074657343774e-05	0.00761467160631681	1.94739152562535
PPP1R1A|22194|AT	-0.0837229707792189	0.8203200968523	-4.39648060873221	1.40141803590515e-05	0.00761467160631681	1.94009748035076
TRAK1|64269|AT	0.0470347402597417	0.474137046004843	4.38979252615712	1.44322559713586e-05	0.00761467160631681	1.91204914991607
TRIOBP|62153|AT	0.0288360119047621	0.120754479418886	4.38639341751497	1.46492852838803e-05	0.00761467160631681	1.89780894523158
TRIOBP|62152|AT	-0.0288360119047587	0.879245520581114	-4.38639341751444	1.46492852839143e-05	0.00761467160631681	1.89780894522934
IL17RC|63260|ES	-0.00909080086579617	0.972106295399516	-4.38612170647569	1.46667679010023e-05	0.00761467160631681	1.89667107423643
SLC25A16|11952|ES	0.110595363756614	0.285122682270648	4.37556163964355	1.53619125554498e-05	0.00783565343223067	1.85249738087584
TMUB1|82343|AP	0.0688432088744602	0.339214043583535	4.35984493508864	1.64551679003757e-05	0.00824857847475038	1.78693268520415
KIAA1191|74644|ES	-0.0278689042207765	0.915309370460048	-4.34855149087908	1.72862815827976e-05	0.00851832797861455	1.73995312463794
ILF3|47578|ES	-0.0100781385281359	0.976875786924939	-4.33492489146679	1.83425897705246e-05	0.00888820758313719	1.68341585427921
RTN2|50466|ES	-0.0680103524080055	0.843495066585956	-4.31825981527936	1.97184398100257e-05	0.00939826096781453	1.61449200011052
RPS6|214602|AA	0.0301051136363639	0.0824297820823245	4.3034953197748	2.10193061235221e-05	0.00985669848766584	1.55363119411257
MPDU1|39005|AA	0.0157689664502166	0.0680307506053269	4.2812279052039	2.31374271284136e-05	0.0106777389893888	1.46220294639138
HKR1|49504|ES	0.059855455060814	0.672152059648718	4.26569835725433	2.47336829885438e-05	0.0112360484251394	1.39869665178455
EML2|50497|ES	-0.00728344155843907	0.990652784503632	-4.25018019342447	2.64334702812895e-05	0.0117196892446788	1.33544793514442
POLR2J3|81111|AT	-0.0395526244588716	0.880386198547215	-4.24867183237292	2.66045088446311e-05	0.0117196892446788	1.32931143407225
KLK2|51236|AD	0.0333388798701306	0.230532687651332	4.23073680416759	2.87208921935166e-05	0.0124631525318552	1.25649887792211
TUSC3|82772|ES	-0.00642976190475752	0.987359564164649	-4.22489803787295	2.94438764950664e-05	0.0124740413482905	1.23285558989559
LENG8|51898|RI	0.0794303030303051	0.653070944309927	4.22362281814209	2.96040741911e-05	0.0124740413482905	1.22769574440133
NARF|44396|AT	0.0538849025974032	0.241273123486683	4.19668768449605	3.31885002932472e-05	0.0133262181503427	1.11904355618694
NARF|44395|AT	-0.0538846049783538	0.758726634382567	-4.19666837309079	3.31912127380599e-05	0.0133262181503427	1.11896588576869
CGREF1|52933|AT	0.0331306006493513	0.205367070217918	4.19255703103331	3.3773521658625e-05	0.0133262181503427	1.1024375495661
CGREF1|52934|AT	-0.0331306006493479	0.794632929782082	-4.19255703103289	3.37735216586861e-05	0.0133262181503427	1.10243754956438
FMO5|7365|AP	0.0547986936327564	0.0759909268227065	4.19154545044668	3.39182824215919e-05	0.0133262181503427	1.09837309301172
PAM|72886|ES	-0.0369072718253951	0.724926255044391	-4.18343248281719	3.51008613357094e-05	0.0136069658996589	1.06580835895459
MYH11|34188|ES	-0.0445583874458855	0.582514527845036	-4.17807130496473	3.59037821212378e-05	0.0137350863341167	1.04432086162623
RPAIN|38694|ES	-0.0514197330447316	0.47432001614205	-4.17345077688383	3.66097937659612e-05	0.0138232875837865	1.025822182259
MAGOH|3055|ES	-0.0138043290043267	0.906207263922518	-4.1703599373869	3.70894340731729e-05	0.0138248487979927	1.01345823962042
UCHL5|9248|ES	0.0355046158008667	0.241082421307506	4.16303709252792	3.82498134781407e-05	0.0140768997096641	0.98419907192522
GNG5|3605|ES	-0.0134724867724831	0.910774952919021	-4.15786707832984	3.90897960908912e-05	0.0142062091443321	0.963570221527656
RFPL2|61916|ES	0.101128454785956	0.373100952380952	4.15026558339317	4.03568021289618e-05	0.0143022715799684	0.933282332968959
HCAR1|24981|AT	-0.103506466450215	0.760477481840194	-4.14557397847154	4.11582100923737e-05	0.0143022715799684	0.914614235175568
HCAR1|24982|AT	0.103504464285715	0.239521549636804	4.14546516183698	4.11769765018616e-05	0.0143022715799684	0.914181479546054
SAMD4B|49803|AA	-0.00976931818181581	0.976494673123487	-4.14273321640696	4.16508042408572e-05	0.0143022715799684	0.90332016075798
SNAPC2|47195|AP	-0.0536596251202478	0.797063080441216	-4.14093855855811	4.19648898970565e-05	0.0143022715799684	0.896188774524298
APBB1|14116|AP	-0.0530717381403314	0.18786635794996	-4.13900572129455	4.23056805350927e-05	0.0143022715799684	0.888511487752567
ST3GAL3|2273|ES	0.0266547057629873	0.0860335169491525	4.12466965778601	4.49168816201547e-05	0.0148565652287773	0.831671184302824
SNAPC2|47196|AP	0.0534082792207796	0.203141404358354	4.12440101557419	4.49672470293873e-05	0.0148565652287773	0.830607791587925
ZCCHC8|24961|RI	0.0444423728354982	0.122709467312349	4.11821857383447	4.61413031871998e-05	0.0150731713355578	0.806152848752863
CIRBP|46445|ES	0.0122377164502166	0.0706322033898305	4.10428408872533	4.88953756396733e-05	0.0156266731363146	0.751158222943641
SNX1|31091|AA	-0.00665614177488916	0.984759322033898	-4.10420907616179	4.89106162002005e-05	0.0156266731363146	0.750862638775706
DNASE1|33610|ES	-0.0277530118145684	0.965308591606134	-4.09312824328698	5.12122783079064e-05	0.0158982235039199	0.707253720186676
PPP1R14A|49593|AP	-0.072749332611831	0.627810573042776	-4.0915162703031	5.15555740037839e-05	0.0158982235039199	0.700918810115509
PHYHD1|87797|AD	0.0272635500841752	0.0540105380683347	4.08877010652485	5.21454601490445e-05	0.0158982235039199	0.690131928661666
ZNF707|85488|ES	0.0645412057543985	0.206196691167993	4.08472377062308	5.30263379062517e-05	0.0158982235039199	0.674250161896357
ZNF32|11341|AP	-0.0336742424242407	0.855476513317191	-4.08294999554883	5.34169297360803e-05	0.0158982235039199	0.667292710184539
ZNF32|11340|AP	0.0336732413419918	0.144523002421308	4.08289036823122	5.34301073070757e-05	0.0158982235039199	0.667058876525124
RGS11|32858|AT	-0.0481833874458857	0.749577966101695	-4.082175701516	5.35882886215913e-05	0.0158982235039199	0.66425649452357
COQ4|87735|AT	0.02065808982684	0.0867583535108959	4.07262693980257	5.5744960414408e-05	0.0161141858665769	0.626856885622935
PSTPIP1|31973|ES	-0.0807486417748881	0.794223680387409	-4.06781492931004	5.68628214917627e-05	0.0161141858665769	0.608040314364571
TUBB3|38167|AP	0.100458955627706	0.366460290556901	4.06662183546157	5.71432637589661e-05	0.0161141858665769	0.603378093489686
PLGRKT|85789|ES	-0.0125867756862823	0.947927093950575	-4.0661444604351	5.72558408483884e-05	0.0161141858665769	0.601513021348858
PDE4DIP|4412|AT	0.0215926677489181	0.0890629539951574	4.06452761717313	5.76387016625962e-05	0.0161141858665769	0.595197624347081
APH1A|7444|RI	-0.0237866071428547	0.775780387409201	-4.06451491654498	5.76417187220198e-05	0.0161141858665769	0.595148024811301
APBB1|14113|AP	0.0524406443903335	0.804979931396287	4.05677091032909	5.95095411634881e-05	0.0164779085694024	0.564932128662683
NPIPB5|35570|RI	0.0461208279220787	0.281414334140436	4.05024918037136	6.11270370319787e-05	0.0167661082515825	0.539526624498855
PQLC3|52674|ES	-0.0372263041125528	0.868220871670702	-4.04550596773009	6.23295797089773e-05	0.0167880019259933	0.521073069049141
HNRNPC|26552|ES	-0.0575589826839814	0.381134140435835	-4.04538045187013	6.23617048912181e-05	0.0167880019259933	0.520585018486685
RPL29|65167|RI	0.0571144751082276	0.750161259079903	4.03299647038699	6.56098453608872e-05	0.0174774083851054	0.47250043804077
NDRG1|85242|ES	-0.00543622835497581	0.960362953995157	-4.02899399157181	6.66935587723644e-05	0.0174774083851054	0.45698871870118
BTN3A2|75616|AA	0.0591109036796543	0.250294188861985	4.02887505461766	6.67260208690481e-05	0.0174774083851054	0.45652799292611
C1orf54|7455|AP	0.08684247835498	0.630036803874092	4.01063995140498	7.18845262844073e-05	0.0183504684224165	0.386039451329289
C1orf54|7454|AP	-0.0868418831168818	0.369962711864407	-4.01059523358855	7.1897629774253e-05	0.0183504684224165	0.385866956156864
MYO1B|56607|ES	-0.0754745270412446	0.605100158730159	-4.00953229991056	7.22097655067549e-05	0.0183504684224165	0.381767303509242
PPP1R14A|49594|AP	0.0717351427218628	0.373015829297821	4.00826402194041	7.25838848654433e-05	0.0183504684224165	0.37687696877904
KLK2|51234|AT	-0.0438079274891757	0.808413075060533	-3.99635586522477	7.61874680909286e-05	0.0189323503144494	0.331030279776412
KLK2|51235|AT	0.0438079274891779	0.191586924939467	3.99635469442931	7.61878305974608e-05	0.0189323503144494	0.33102577839013
LCP2|74487|AP	0.088245533985692	0.77435975047081	3.98726377812726	7.90524954219188e-05	0.0194777309482785	0.296110501371604
CENPI|89629|AP	-0.0676413744588696	0.886289491525424	-3.9789159691964	8.17727520085279e-05	0.0198054515325055	0.264114083971702
ST8SIA1|20727|AT	0.0674969155844162	0.319128813559322	3.97644008574665	8.25964779414193e-05	0.0198054515325055	0.254636178139025
ST8SIA1|20726|AT	-0.0674969155844135	0.680871186440678	-3.9764400857465	8.25964779414718e-05	0.0198054515325055	0.254636178138449
C5orf38|71512|ES	0.0327161141925207	0.0870845392789884	3.97319672379582	8.36874572874763e-05	0.0198054515325055	0.242228560588546
ESRRA|16630|AP	-0.0446703463203446	0.783269249394673	-3.97289799262101	8.37886269002607e-05	0.0198054515325055	0.241086223458222
BCS1L|57553|ES	0.0512864213564217	0.132614414850686	3.96713701819246	8.57625011391134e-05	0.0199813733586683	0.219072026944459
ING2|71272|AP	-0.0606540250721484	0.495098894269572	-3.96671909125689	8.59073973252233e-05	0.0199813733586683	0.217476169474125
NPIPB4|35513|RI	0.0451187802128434	0.280363181329029	3.96387049856172	8.69012120198983e-05	0.0200521098275121	0.206602943240382
LCP2|74488|AP	-0.0875242279942274	0.225455891848265	-3.94668741110813	9.31311453385453e-05	0.0211572707318769	0.141167729357432
OAS3|24605|AT	0.0454529761904787	0.746735593220339	3.94345257746725	9.43503599480291e-05	0.0211572707318769	0.128878575261648
ATP5SL|50074|ES	-0.020877353896101	0.888188861985472	-3.94232533243559	9.47787635102951e-05	0.0211572707318769	0.124598359048448
SH2D3A|47085|RI	0.0520482960557968	0.275996922249126	3.93941144593735	9.58947290385807e-05	0.0211572707318769	0.113539416542741
ING2|71271|AP	0.060154494648871	0.505307503362927	3.93867043038547	9.61805041499102e-05	0.0211572707318769	0.110728282794558
PAM|72887|ES	-0.0246185606060586	0.832584503631961	-3.93795892491156	9.64556579442577e-05	0.0211572707318769	0.108029560649893
ANO7|58341|AT	0.0365105248917752	0.120926392251816	3.93329874533985	9.82763724729527e-05	0.0211572707318769	0.0903647977407269
MAT2A|54281|AT	0.0336404761904765	0.125502905569007	3.93218476442681	9.8716398092642e-05	0.0211572707318769	0.0861450418557732
MAT2A|54280|AT	-0.0336404761904725	0.874497094430993	-3.93218476442635	9.87163980928254e-05	0.0211572707318769	0.0861450418540022
NBPF10|4441|AP	0.0631291666666689	0.791154963680387	3.92973755336009	9.96896171826151e-05	0.0211572707318769	0.0768789078380152
NBPF10|4439|AP	-0.0631288690476183	0.208844794188862	-3.92972290511713	9.96954698447802e-05	0.0211572707318769	0.0768234597573958
MRPS18C|69795|ES	-0.020070048701295	0.938955447941889	-3.92532047543885	0.000101469276145218	0.0213776647438122	0.0601676051826843
SYNGR2|43776|ES	-0.00872827380952224	0.94264382566586	-3.91633194872712	0.000105184150348747	0.0219157081450174	0.0262148145749297
CENPI|89628|AP	0.0666005086580089	0.11325406779661	3.91550886802097	0.000105530685158645	0.0219157081450174	0.0231093627288557
ASPHD1|35983|AT	0.0745608826358835	0.29430263653484	3.90932200261159	0.000108170314611039	0.0221937387639471	-0.000214048832864577
KLK2|51237|AA	-0.0157529220779195	0.947052300242131	-3.90865579247787	0.000108458253012506	0.0221937387639471	-0.0027235038092428
KIFC2|85623|RI	-0.0570401902958143	0.401662461662631	-3.90704017444312	0.000109159546097697	0.0221937387639471	-0.00880750330581392
PPHLN1|21213|AT	0.0227331980519486	0.178314285714286	3.89681524150671	0.000113698456641379	0.0229560342249407	-0.0472577874140621
BTF3L4|2994|ES	-0.0064518939393915	0.961676271186441	-3.894462005719	0.000114768073068583	0.0230121859061792	-0.0560937513063378
ANP32E|7432|ES	-0.0084406358225082	0.99115397094431	-3.88797966840713	0.000117763962444265	0.0234511605760587	-0.0804080839068613
KCNH2|82271|AP	0.0854289276695536	0.322649798224375	3.88204212790674	0.000120572880226873	0.0238471831273204	-0.102645937030221
TRAK1|64268|AT	-0.0424186147186134	0.502172397094431	-3.87790112701378	0.000122569294994433	0.024078241099109	-0.118136520115377
KCNH6|42933|AT	-0.042105194805193	0.709121307506053	-3.87443370306958	0.000124264990943572	0.0242475191053249	-0.131095577678168
MAST4|72279|AP	0.0595343317099571	0.107999055690073	3.87165573245781	0.000125639507916638	0.0243522870211221	-0.141470115521073
ADHFE1|84004|AA	0.0891080844155862	0.557478014527845	3.86464375691328	0.000129173226704878	0.0244334788712819	-0.167626087670315
ERI2|34396|ES	-0.0116817430254845	0.991566128598332	-3.86383305530389	0.000129587793297055	0.0244334788712819	-0.170647311970548
DNASE1|33613|ES	-0.0724373340548321	0.736721678773204	-3.86381417897834	0.00012959746101474	0.0244334788712819	-0.170717650946208
ZNF444|52157|AA	-0.0474991538149335	0.734337015738499	-3.86276239389381	0.000130137223571269	0.0244334788712819	-0.174636419615458
ANO7|58342|AT	-0.0376107413419883	0.784366101694915	-3.86252305963761	0.000130260343435671	0.0244334788712819	-0.175527998939665
ASPHD1|35984|AT	-0.0739534686147164	0.705203196125908	-3.85606361605159	0.000133625162905516	0.024903961450737	-0.199571617395002
NEK6|87528|AP	0.0344929768668834	0.0787833716707022	3.85230959283238	0.000135618281146252	0.0251144325225869	-0.213527803991244
IP6K2|64753|RI	0.0801077380952384	0.27315617433414	3.84829725054317	0.000137779609825998	0.0252861722599122	-0.22843035081494
N6AMT2|25435|ES	-0.0291408674972471	0.869521351512356	-3.84736741145916	0.000138285113480293	0.0252861722599122	-0.231881874772304
UBE2A|89957|ES	-0.0190438852813822	0.938402421307506	-3.84180726718159	0.000141344646021199	0.0256242591091621	-0.252504701016936
DPF2|16816|ES	-0.0197681455284076	0.989593299127561	-3.84081607616766	0.000141896736485351	0.0256242591091621	-0.256178158024484
TRIM36|73021|AT	0.0637879599567116	0.535870944309927	3.8361861963037	0.000144502671848505	0.0259337696377989	-0.273325288477889
SRC|59347|AP	-0.105635064935063	0.460189612590799	-3.82373051042396	0.000151739726225894	0.0270655263821572	-0.319360326509416
ORC4|55523|AP	0.0495382846320364	0.582896368038741	3.81530748396553	0.000156826354577554	0.0276492523190876	-0.350412005617073
ORC4|55522|AP	-0.0495366883116867	0.417103631961259	-3.81516412031956	0.000156914309439687	0.0276492523190876	-0.350939966852632
SRC|59349|AP	0.105216231060607	0.539633341404358	3.81069733127988	0.000159678181725216	0.0279667678040899	-0.367380424330093
TSPAN8|23398|AP	0.0626043993506503	0.334446828087167	3.80728176613609	0.000161822551302495	0.0281726278836452	-0.379939640437319
RGS11|32860|AT	0.0336563311688316	0.171701694915254	3.80494227712924	0.000163306997835637	0.0282618312801983	-0.388536010548732
NISCH|65221|AT	-0.0304911525973999	0.748451815980629	-3.80006011222368	0.000166446333722859	0.0284775255206769	-0.406459491232962
NISCH|65220|AT	0.0304905573593079	0.251548668280872	3.7999584211814	0.000166512325050391	0.0284775255206769	-0.40683259293755
EPS8L1|52012|ES	0.0664310876623382	0.277316707021792	3.79771089468924	0.000167977155462068	0.0285600457187377	-0.415076331182333
SVIL|11116|ES	-0.108545743521523	0.580846453457089	-3.79585708283392	0.000169194528861754	0.0285997775123641	-0.421872535342848
NEBL|10964|ES	-0.0287831465698651	0.0599095244821092	-3.79255870462523	0.000171381148978472	0.0288019394531797	-0.433956971599357
OS9|22693|ES	-0.0308861201298678	0.792597820823245	-3.78886247225181	0.000173863210107769	0.028934922777881	-0.44748740712787
CALCOCO1|22108|RI	0.0511525162337666	0.203461016949153	3.78841958919236	0.000174162877007951	0.028934922777881	-0.44910780033969
CIRBP|46443|ES	0.0106496753246755	0.0680891041162228	3.78612495985469	0.000175723308589224	0.0290282924654721	-0.457500419909585
ECHDC2|3021|AT	0.0253612283549787	0.163498305084746	3.78403391252194	0.000177156779727056	0.0290997526202511	-0.465144307140171
PEX10|266|AA	0.0161915004208756	0.0844285525961797	3.77831228494008	0.000181135735045047	0.0295250522611141	-0.486039756094177
POLR2J3|81113|ES	0.0800212932900445	0.41036416464891	3.77740128607273	0.000181776995072554	0.0295250522611141	-0.489364012209558
GOLGA3|25306|AT	-0.0088814123376596	0.97098789346247	-3.77553688959504	0.000183096043804784	0.0295740798754461	-0.496164906965049
LRRC28|32697|ES	-0.0122995079515281	0.997116877185903	-3.76904461457453	0.000187760110625948	0.0301595961858218	-0.519822801599133
ZNF302|48982|AA	-0.04094675324675	0.898537288135593	-3.76762374102122	0.00018879571114465	0.0301595961858218	-0.52499540671599
MPHOSPH8|25401|AT	0.0180591179653683	0.135506537530266	3.76078323519677	0.000193857252935259	0.0306387530558694	-0.549872380111962
MPHOSPH8|25400|AT	-0.0180585227272708	0.864492978208232	-3.76072242258675	0.000193902819091971	0.0306387530558694	-0.550093349026373
ACLY|40960|ES	0.0423205086580106	0.745194430992736	3.75533009236692	0.000197983629086628	0.0307071529299036	-0.569673676814364
ADD1|68610|AD	-0.0240242424242416	0.262497094430993	-3.75047637162129	0.000201725961875187	0.0307071529299036	-0.587275801904307
MTMR14|63112|ES	-0.019048511904759	0.941554237288136	-3.74989398101628	0.000202179453816867	0.0307071529299036	-0.589386425798248
CHD3|39069|ES	-0.025362527056273	0.862987167070218	-3.74964327057665	0.000202374971118669	0.0307071529299036	-0.590294923548683
DIDO1|60093|AT	0.0245838474025977	0.109145036319613	3.74765121343951	0.00020393483057465	0.0307071529299036	-0.597511511615042
LDLRAD4|44737|AP	-0.0952360996873486	0.39355281409739	-3.74731866859669	0.000204196327829325	0.0307071529299036	-0.598715866728676
BCS1L|57545|ES	0.0593788419913429	0.265345036319613	3.7466789255559	0.000204700280237466	0.0307071529299036	-0.601032500010727
ATP2C1|66756|AP	-0.0811500192400163	0.694167107882701	-3.74526844130006	0.000205815523293851	0.0307071529299036	-0.606138831146454
LILRB4|51933|AA	0.0404704782196974	0.200908371670702	3.74520291813303	0.000205867470186085	0.0307071529299036	-0.606375998926178
ESRRA|16631|AP	0.0436274825637333	0.217579182136131	3.74391874086703	0.000206888066738202	0.0307071529299036	-0.611023427061389
FAM13A|69903|AP	-0.0848923014477238	0.463282715419501	-3.74361412264706	0.000207130860195946	0.0307071529299036	-0.612125619714813
CASP8|56812|AP	0.0641932034632056	0.716167748184019	3.74353835781692	0.000207191289630397	0.0307071529299036	-0.612399744737242
EFCAB1|83800|AT	0.0357132792207798	0.184477336561743	3.74244407124561	0.000208065939574569	0.0307071529299036	-0.616358409209717
RNF123|64907|AD	0.0216861931818184	0.0623245278450363	3.74111600109826	0.000209132125293242	0.0307086232867461	-0.621161351193669
NAP1L1|23493|ES	-0.0872896874785245	0.652117031400131	-3.73273808588763	0.000215977611000577	0.0313638561536666	-0.651423216758875
SVIL|11113|ES	-0.10198346574804	0.54729323561628	-3.73036666567149	0.000217953281257888	0.0313638561536666	-0.659977511039376
PRSS27|33296|AT	-0.063549945887444	0.602652300242131	-3.73026033727517	0.000218042262926652	0.0313638561536666	-0.660360944637953
PRSS27|33295|AT	0.063549648268399	0.39734794188862	3.73023678923422	0.000218061973900403	0.0313638561536666	-0.660445860460049
PCDH18|70599|RI	-0.00692413419913274	0.997557869249395	-3.72754850305109	0.000220323284095368	0.0313638561536666	-0.670136708255582
MARS|22593|AT	-0.0266559794372272	0.779010895883777	-3.72662461945228	0.000221105517224586	0.0313638561536666	-0.673465655282647
MARS|22594|AT	0.0266556818181822	0.220989346246973	3.726577225972	0.000221145714779585	0.0313638561536666	-0.673636403168044
FMO5|7366|AP	-0.0520186134054036	0.921420936987386	-3.72262699821103	0.000224520475832863	0.0316879044386634	-0.687861036338076
RAB3IP|23342|AP	-0.0387994318181809	0.224590314769976	-3.71825444050332	0.000228312595146301	0.0320674415037853	-0.703590019154333
UBE2N|23690|RI	0.089175146103898	0.584401767554479	3.71547483982807	0.000230754495614245	0.032131425218395	-0.713579824469265
LAT2|80065|AT	0.0179447781385284	0.0713917675544794	3.71431223563803	0.00023178313095132	0.032131425218395	-0.717756118746475
LAT2|80064|AT	-0.0179441829004297	0.928607748184019	-3.71397352322786	0.000232083624401973	0.032131425218395	-0.718972607925892
EFCAB1|83801|AT	-0.0354695779220757	0.815258813559322	-3.71091722269644	0.000234811706150565	0.0323550499745096	-0.729944651920546
OCEL1|48244|ES	-0.0129822646103855	0.947851452784504	-3.7084574332485	0.00023702924135505	0.0324552056424353	-0.73876910029827
SLC18B1|77750|AT	-0.0121890692640662	0.969704842615012	-3.70763929662829	0.000237771163301875	0.0324552056424353	-0.741702937229364
DNAJC4|16596|RI	0.0307422889610404	0.37123607748184	3.70494441393875	0.000240230495251212	0.0325185121599735	-0.751362501432215
NASP|2706|ES	0.0472756493506499	0.231417675544794	3.7041862476921	0.000240926697988869	0.0325185121599735	-0.754078895869265
GATSL3|61705|ES	-0.021217775974024	0.909759322033898	-3.70346541778457	0.000241590377194547	0.0325185121599735	-0.756661037621467
ZNF691|2136|ES	-0.0776660660173148	0.511506731234867	-3.69055521875463	0.000253772450825753	0.0340008305774559	-0.802828056127332
KDM2B|24879|RI	-0.0508429855098574	0.854267680925478	-3.68777090523418	0.000256474448427992	0.0342052207045662	-0.812765014943786
SVIL|11114|ES	-0.0914526325972294	0.379417401514278	-3.68440058502416	0.000259781351439277	0.0344738886405253	-0.824783986190033
GPATCH2L|28543|AT	0.0327194534632042	0.269753510895884	3.68330956789902	0.000260860407956097	0.0344738886405253	-0.828672481757943
SHMT2|22539|AP	-0.0417574540043277	0.852548789346247	-3.6806224252981	0.000263536105895721	0.0346699038136298	-0.838245132480584
PSMG2|44701|AT	-0.00481785714285321	0.98284818401937	-3.67355560372839	0.000270696612476766	0.0349741600441029	-0.863388686896271
NEK2|9717|AT	0.0713375541125553	0.568384745762712	3.67153615401369	0.000272776216846286	0.0349741600441029	-0.870565519587358
NEK2|9718|AT	-0.0713359577922063	0.431615254237288	-3.67145554849055	0.000272859534507687	0.0349741600441029	-0.870851903274403
ADAMTSL4|7486|AT	0.0358295183982687	0.0853869249394673	3.67145258986336	0.000272862593139377	0.0349741600441029	-0.870862414880772
ADAMTSL4|7487|AT	-0.0358285173160129	0.914613559322034	-3.67136115775673	0.000272957131641242	0.0349741600441029	-0.87118725700677
MAGI2|80218|ES	0.0392633116883141	0.918516707021792	3.67125545650887	0.000273066462475454	0.0349741600441029	-0.871562785429033
MPDU1|38999|AT	-0.0240785443722926	0.852064648910412	-3.66849814427032	0.00027593305065616	0.0351802700368792	-0.881355205083964
PARP9|66439|AP	0.0475364820827327	0.269761576540221	3.66738744122485	0.000277095750101305	0.0351802700368792	-0.885297849503397
RPL28|52095|AT	-0.0520569534632009	0.52393583535109	-3.6644749743059	0.000280166482542631	0.0354154796236716	-0.89563087470137
SMARCD3|82363|RI	0.0715649621212128	0.292046489104116	3.66177031810474	0.000283046745808448	0.0355199003903365	-0.905219729696747
UNC119|39915|RI	0.0263431006493512	0.199346246973366	3.65893750966432	0.000286093323631705	0.0355199003903365	-0.915255812668882
ZSCAN31|75730|AP	0.116841324555075	0.290335768092548	3.65802590903723	0.000287080255208729	0.0355199003903365	-0.918483886606228
MDFIC|81511|AP	-0.0264604458273122	0.985517467043315	-3.65741557894563	0.000287742808657561	0.0355199003903365	-0.920644708599457
USP19|64833|AT	0.0137915043290051	0.16712784503632	3.65713712619505	0.000288045564799673	0.0355199003903365	-0.921630434749052
USP19|64834|AT	-0.0137905032467501	0.832872639225182	-3.65688240578492	0.000288322779532208	0.0355199003903365	-0.922532086534526
RPL28|52093|AT	0.0296211038961043	0.126297578692494	3.65138338552803	0.000294368930835995	0.0361117396418807	-0.941983006237278
NARF|44397|ES	0.0141314935064937	0.0618668280871671	3.64921782331642	0.000296782509320498	0.0362247759623858	-0.949635419445495
ENOSF1|44467|ES	-0.0776044694822364	0.523784093547023	-3.64832565036837	0.000297782260955156	0.0362247759623858	-0.952786839379214
FKBP11|21493|AP	0.01322150974026	0.0556837772397094	3.64299381639936	0.000303823311052257	0.0366904520242869	-0.971605403847395
FKBP11|21492|AP	-0.0132205086580065	0.944316707021792	-3.64272209305386	0.000304134241516583	0.0366904520242869	-0.972563753140403
GPR137|16625|ES	-0.00911044372294145	0.987793704600484	-3.63930867356514	0.000308065746608834	0.0369782259008818	-0.984596936635233
TBX3|24654|ES	0.0451629653679662	0.392229975786925	3.63820218250202	0.000309350396104297	0.0369782259008818	-0.988495332790581
ZNF276|38138|RI	0.0249650252525255	0.0904673930589185	3.63703146746691	0.000310715090218415	0.0369782259008818	-0.992618793055796
SEC16A|88178|ES	-0.0268369622564902	0.851312681598063	-3.63626884204361	0.000311607117896266	0.0369782259008818	-0.995304221994226
SIRT3|13604|ES	-0.0150741341991264	0.978902663438257	-3.63434326340237	0.000313870148934855	0.0370953687403739	-1.00208240201807
ARHGAP10|70799|ES	-0.0225234577922045	0.896289104116223	-3.63095894783362	0.000317885020913611	0.0374177696277018	-1.01398728519824
ING3|81585|AT	0.0467821699134209	0.494129539951574	3.62281564522537	0.000327744161099593	0.0382862882087202	-1.04259005078862
ING3|81586|AT	-0.0467808712121199	0.505870702179177	-3.62269099136492	0.000327897288435418	0.0382862882087202	-1.04302742036426
PPP2R4|87830|AP	0.0351952380952388	0.237352300242131	3.61550751983677	0.000336835997225396	0.0389931044186081	-1.06820801645639
CPSF6|23309|ES	-0.0119473836580022	0.993652372881356	-3.61478765740694	0.000337744258502027	0.0389931044186081	-1.07072880225933
C5orf38|71510|ES	0.0304952448593076	0.0818762832929782	3.61460568908878	0.000337974214538394	0.0389931044186081	-1.07136593713893
SEZ6L2|35977|ES	-0.0268139989177463	0.764947506053269	-3.60946928403501	0.000344526133539269	0.0395319778150895	-1.08933787522562
FLNA|90565|ES	0.0435746212121217	0.282580629539952	3.60769409985857	0.000346818125861945	0.0395319778150895	-1.09554354844938
TYK2|47509|AT	-0.00553923160172787	0.981671428571429	-3.60698762291197	0.000347734254745528	0.0395319778150895	-1.09801244722256
OAS3|24604|AT	-0.0395534902597394	0.228776513317191	-3.60671858501042	0.000348083728439943	0.0395319778150895	-1.0989525246646
MROH1|85546|ES	0.0427945241960425	0.181295804219993	3.60381754832048	0.000351873109419238	0.0398068435146106	-1.10908520147656
HNRNPC|26559|AA	-0.0253048430735925	0.139289588377724	-3.60000945980424	0.000356906092179586	0.0401112917468035	-1.1223743901158
ACAP1|38921|AP	0.0737275568181824	0.203265012106538	3.59969587636456	0.000357323538640095	0.0401112917468035	-1.1234681228079
TBC1D1|69017|ES	-0.0667621645021639	0.23306186440678	-3.59698005796567	0.000360958091266838	0.0403634444057387	-1.13293675362224
PPAP2A|72039|ES	-0.0470334577922051	0.696572300242131	-3.59546568116094	0.000362999804786711	0.04043623112785	-1.13821367510284
ACAP1|38919|AP	-0.057006307494587	0.49027151937046	-3.59231855093827	0.000367277542897227	0.0407565926801297	-1.14917333273724
PPP5C|50558|ES	-0.00973882575757279	0.978775060532688	-3.58794700880275	0.000373298097748056	0.0411730641971201	-1.16438196166671
ADARB1|60866|ES	-0.00915443722943388	0.991151573849879	-3.58754032958589	0.000373862865379366	0.0411730641971201	-1.16579591745696
TSPAN8|23400|AP	-0.0597717721861458	0.660951259079903	-3.58600222406184	0.000376006136240446	0.0412199730826474	-1.17114229227576
FAM126A|78946|ES	-0.0619860146748056	0.86954844200392	-3.58520301938125	0.00037712433239266	0.0412199730826474	-1.17391943592965
CSAD|21952|ES	-0.0416142857142842	0.799684261501211	-3.58297383706279	0.000380259770254771	0.0413242809443651	-1.18166251314087
SHMT2|22540|AP	0.0374485119047623	0.136676271186441	3.58250568249853	0.000380921348733915	0.0413242809443651	-1.18328807577195
RPS24|12296|ES	-0.0393703463203433	0.872243099273608	-3.58142195297081	0.000382456979625082	0.0413366328089949	-1.18705031991659
CTNNB1|64249|RI	-0.0201916396103868	0.845716707021792	-3.57975665072352	0.000384828013339911	0.0414388505920169	-1.19282945082099
KCNH6|42934|AT	0.0396632846320356	0.26241598062954	3.57706252253519	0.000388693091072856	0.0417006012171669	-1.20217358865099
DNASE1|33607|AT	0.0437154491342002	0.34158813559322	3.57285840235879	0.000394797257045356	0.0420825582100212	-1.21674167674158
GGA3|43410|ES	0.025387594246032	0.0955069558783966	3.57261856347644	0.000395148187085912	0.0420825582100212	-1.21757227933313
SCARB1|25156|ES	-0.0128605248917724	0.956504358353511	-3.57091950992415	0.000397642615358852	0.0421936547406688	-1.22345488842947
METTL21B|22749|AP	-0.0391012561842888	0.831938464199239	-3.56925079287188	0.000400106871912447	0.0423007534326636	-1.22922990386184
MFF|57814|ES	-0.0169924242424212	0.910058111380145	-3.56764507335522	0.000402491610022441	0.0423986995282335	-1.23478450514643
PSMC5|43009|RI	0.0721728896103904	0.279022033898305	3.56481280327616	0.000406730477392018	0.0426671291716107	-1.2445763367723
DNASE1|33608|RI	0.0648609528318915	0.494809689265537	3.56398658309415	0.000407974888550174	0.0426671291716107	-1.2474313992133
CTSH|32142|ES	-0.00511114718613848	0.998667312348668	-3.55902380917048	0.000415524995483803	0.0429857092417714	-1.26456752367571
ANKS3|33828|ES	0.0669994468494489	0.616550417002959	3.55898147961621	0.000415589953176153	0.0429857092417714	-1.26471358821674
PFN2|67256|AA	-0.0500542478354955	0.646910411622276	-3.55844678858777	0.000416411294237291	0.0429857092417714	-1.26655847999702
PER1|39092|AP	0.0604192902236662	0.39200787732042	3.55778535658028	0.000417429427849761	0.0429857092417714	-1.26884031676581
RBM14-RBM4|17102|ES	-0.022567116842316	0.513417090875898	-3.55589937649364	0.000420345318482737	0.0429857092417714	-1.27534446242551
INO80C|45175|AA	0.041642884199136	0.875439225181598	3.55414880138336	0.000423068934616956	0.0429857092417714	-1.28137873718532
VCL|12254|ES	-0.0840813432475248	0.595324641127637	-3.5524038056594	0.000425800323336514	0.0429857092417714	-1.28739099862516
ZMYM6|1712|AT	-0.0236000811688297	0.525159806295399	-3.55240337571489	0.000425800998347297	0.0429857092417714	-1.28739247962686
RGMA|32567|AT	-0.00625449134198586	0.992584503631961	-3.55028938008265	0.000429132112806171	0.0429857092417714	-1.29467238400997
RNF43|42672|AT	-0.0180527597402584	0.895275302663438	-3.55015894796621	0.000429338438082225	0.0429857092417714	-1.29512141574848
RNF43|42671|AT	0.01805275974026	0.104724697336562	3.55010732228038	0.000429420128336026	0.0429857092417714	-1.29529914047647
SPATA13|25475|AP	0.0465375892857147	0.104590338983051	3.54981163739817	0.000429888287985248	0.0429857092417714	-1.29631700777918
SDC1|52760|AP	-0.067210662878786	0.567434248049502	-3.54958875151338	0.000430241500631336	0.0429857092417714	-1.29708421869486
LMNA|8178|AT	0.0415063582251096	0.505647699757869	3.54675773485832	0.000434751609028663	0.0431583261903982	-1.30682511399633
LMNA|8179|AT	-0.0415050595238082	0.494352542372881	-3.54664128298104	0.000434938074354636	0.0431583261903982	-1.30722564232415
NBPF3|966|AD	-0.0376300797408575	0.882663652811407	-3.54487221768918	0.000437779972405689	0.0432925677473571	-1.31330870090284
SCMH1|2047|ES	-0.0292601190476171	0.672476271186441	-3.54290529984801	0.000440960129270346	0.0434592366047662	-1.32006873781622
CCDC74B|55279|RI	0.0661910274621223	0.297600841404358	3.54129118397254	0.000443586022087924	0.0434972204643444	-1.32561360410411
MYL6|22384|ES	-0.0383766748587039	0.727320402878666	-3.53927726324974	0.000446882870948434	0.0434972204643444	-1.33252856025122
PROM2|54495|AA	0.0282737012987051	0.894039225181598	3.53738006924841	0.000450009617755846	0.0434972204643444	-1.33903934035085
TMEM134|17237|AD	0.0188753460948777	0.155734695318805	3.53713717221467	0.000450411410431705	0.0434972204643444	-1.33987267587824
UBXN11|1250|AT	-0.063021834415583	0.503913559322034	-3.53602351973709	0.000452257885267505	0.0434972204643444	-1.34369272550812
UBXN11|1249|AT	0.0630208333333355	0.496085956416465	3.53597842733428	0.0004523327991929	0.0434972204643444	-1.34384737757958
SLC9B1|70158|AT	0.0630812472943733	0.597363559322034	3.53572649312463	0.000452751562116669	0.0434972204643444	-1.34471139468884
ZNF549|52284|AT	0.0446806006493526	0.615499031476998	3.53455549436311	0.000454702756977033	0.0434972204643444	-1.34872661513429
ZNF549|52283|AT	-0.0446800054112537	0.384500484261501	-3.53449108255008	0.000454810312346451	0.0434972204643444	-1.34894743953735
SDC1|52759|AP	0.0668250242754937	0.432954398036051	3.53010214734567	0.000462195374401727	0.0440585846405109	-1.36398519950653
MYL5|68385|AD	0.0675427444083722	0.780555165456013	3.52596193926889	0.000469264709648399	0.044586281595809	-1.37815462884161
PCID2|26362|RI	-0.0147639339826816	0.881804842615012	-3.52019287187531	0.000479284240402471	0.0450886937381	-1.39787255649176
CFH|9275|AT	0.0357400703463222	0.701693462469734	3.51980993403158	0.000479956352574637	0.0450886937381	-1.39918031275403
CFH|9276|AT	-0.0357397727272717	0.298306295399516	-3.5197675858361	0.000480030734035587	0.0450886937381	-1.39932492621758
AUP1|54101|AA	0.00872997835497853	0.0595145278450363	3.51924176108698	0.000480955205438346	0.0450886937381	-1.40112041145149
MOV10L1|62780|AT	0.0660889989177496	0.26969995157385	3.51847477662585	0.000482306657238395	0.0450886937381	-1.40373890960351
DCAF8|8440|AT	-0.011355303030299	0.943946004842615	-3.51287261735565	0.000492286181445396	0.0458119980661344	-1.42284847885692
DCAF8|8439|AT	0.0113537067099568	0.056053995157385	3.51236765590404	0.000493195136365828	0.0458119980661344	-1.42456954794997
CD300LG|41726|AT	0.0302585227272758	0.93799588377724	3.50908232320403	0.000499147353234598	0.0461689740313816	-1.43576131603577
USP48|998|ES	-0.00476182359306987	0.985714285714286	-3.5084973689003	0.000500214171420692	0.0461689740313816	-1.43775297860399
TMEM205|47675|ES	0.0342760848278723	0.753990995042085	3.50474791061724	0.000507103125811511	0.0466566970881135	-1.45051177199275
TPM1|31007|ES	-0.0179637364718614	0.0462665133171913	-3.50323361579088	0.000509910453493398	0.0467669921920096	-1.45566102648819
METTL17|26477|RI	0.0450079004329011	0.231635351089588	3.50215591821034	0.000511917229397855	0.0468034010299159	-1.45932438546009
SLC4A3|57742|AA	0.0321191828574866	0.0762344640455052	3.49854668128937	0.000518691911234634	0.0472741336276983	-1.47158533551803
HNRNPC|26550|ES	-0.0266741071428569	0.0686152542372881	-3.49659682822774	0.00052238666573254	0.0474620934984621	-1.47820423160389
LAMA4|77296|AT	-0.0126834956709954	0.0695096852300242	-3.49544911657706	0.00052457294631911	0.0475122549572641	-1.4820985837501
EIF4A2|68056|ES	-0.0164769751082225	0.869477723970944	-3.49447289724345	0.00052643928309505	0.0475332165115077	-1.48541008942629
TCF3|46539|RI	-0.0261512987012964	0.745431476997579	-3.4888758051577	0.000537260240752374	0.0482369637882471	-1.50437957215463
MSI2|94619|ES	0.0416449654078869	0.814281837292695	3.48872654466737	0.000537551636080074	0.0482369637882471	-1.50488504864583
NMNAT1|591|RI	-0.0292901244588722	0.734422760290557	-3.48627307800053	0.000542362672281827	0.048518930258221	-1.51319088828257
COL6A3|58104|ES	0.0641578530092597	0.288937272666129	3.48518550604228	0.000544508160210909	0.0485399512258342	-1.51687093648293
DGKA|22295|AP	0.0798698932887564	0.434211020792498	3.48446357549922	0.000545936714963465	0.0485399512258342	-1.51931315573356
TTC17|15454|AT	0.0456515692640712	0.544071428571429	3.48220408305786	0.000550430473331338	0.0486457973878813	-1.52695371167958
TTC17|15455|AT	-0.0456512716450196	0.455928329297821	-3.48218251861792	0.000550473527571471	0.0486457973878813	-1.52702661011003
FAXDC2|74229|AD	0.0311035563973065	0.0675776520043045	3.47662816771554	0.000561668452672687	0.0493169125286917	-1.54578887903457
PIK3R2|48396|AT	-0.0297521645021641	0.100864891041162	-3.47593859978742	0.000563073048514731	0.0493169125286917	-1.54811622809435
PIK3R2|48398|AT	0.0297518668831193	0.899135351089588	3.47589763244975	0.000563156599006867	0.0493169125286917	-1.54825448256409
RPAIN|38690|ES	-0.0353316829004304	0.723382082324455	-3.47397489157892	0.000567090976677842	0.049512321489284	-1.55474152147422
TUBB3|38166|AP	-0.0416312770562764	0.167022760290557	-3.46685639812974	0.000581881808428697	0.0506515919109459	-1.57872878347136
IP6K2|64745|RI	0.0730725108225121	0.611521307506053	3.45962662007671	0.000597272247512446	0.0517471571578439	-1.60304353684211
LDLRAD4|44739|AP	0.036579291726792	0.10202858488028	3.45927643878787	0.000598027268522926	0.0517471571578439	-1.60422002955936
DSP|75275|AD	-0.0255791125541106	0.81013220338983	-3.45602451454451	0.000605081405483635	0.0520564586223447	-1.61514004732938
MLLT10|10970|AT	0.0394431818181847	0.656900242130751	3.45515841808414	0.00060697322256837	0.0520564586223447	-1.6180467800515
MLLT10|10971|AT	-0.0394431818181808	0.343099757869249	-3.45515841808379	0.000606973222569129	0.0520564586223447	-1.61804678005266
ZNF264|52205|AT	0.0312476461038963	0.0990820823244552	3.45277322791385	0.000612211796752391	0.0523513111140559	-1.62604823591424
LMO7|26067|ES	0.0703122997835505	0.206846513317191	3.45075474462678	0.000616677931114175	0.052578575276286	-1.63281544851655
SETD5|63094|AA	0.0536960224266482	0.423443440947	3.44848134673215	0.000621744519257027	0.0528555560025696	-1.64043282166825
FAM120AOS|86914|ES	-0.0228500811688297	0.587592493946731	-3.44591868056767	0.000627502375837364	0.0531895162539228	-1.64901375241154
ARHGEF25|22665|AP	0.0554582542688812	0.667204796879204	3.44353932503472	0.000632892903386338	0.0533820568900475	-1.65697548814411
ARHGEF25|22664|AP	-0.055402353971259	0.332749724912564	-3.44329625249951	0.000633446021430363	0.0533820568900475	-1.65778855870246
CENPM|62467|AP	0.102125762987015	0.557824503631961	3.4419636701982	0.000636486375776091	0.0534832511251852	-1.66224504502613
MFSD11|43691|AD	0.0903934659090921	0.428795786924939	3.44044496187381	0.000639967994758675	0.0536208342351981	-1.66732199749008
SYNE4|114854|ES	-0.0144376815025223	0.953375607344633	-3.43828840966428	0.000644942418671447	0.0538823444840622	-1.67452758999117
UTP23|84964|AT	-0.0189505681818164	0.88856416464891	-3.43382673885431	0.000655348751216873	0.0545568879319774	-1.68942163096452
FXYD3|49039|RI	0.00813850108225123	0.0580372881355932	3.43246035189883	0.000658566903584265	0.0545568879319774	-1.6939792792496
AK2|1650|AT	-0.0295208062770541	0.684220823244552	-3.43104034144849	0.000661926975213136	0.0545568879319774	-1.6987139761437
MYBPC1|23965|ES	-0.0160698091029318	0.962853613128867	-3.4308440197049	0.000662392774476781	0.0545568879319774	-1.6993684200827
SLC27A1|48307|AP	0.0653654177940118	0.166155009416196	3.43084149937662	0.000662398756276674	0.0545568879319774	-1.69937682143652
LRBA|70815|ES	0.0180136147186149	0.062406803874092	3.42954432604363	0.000665484193421601	0.0546561792077391	-1.70370009265779
STOML1|31622|ES	-0.0364420332792164	0.933682820823244	-3.42777032634839	0.000669725518744854	0.0548495767098251	-1.70961005017007
CGGBP1|65665|AP	0.0174741341991344	0.0857305084745763	3.41934105202283	0.000690225319041554	0.0560317376848569	-1.73765212789614
KIF4A|89373|AT	0.0844727002164514	0.492130992736077	3.41920710071873	0.000690555760704918	0.0560317376848569	-1.73809722376107
KIF4A|89372|AT	-0.084471509740258	0.50786803874092	-3.41917204742159	0.000690642257306642	0.0560317376848569	-1.73821369678416
PPCDC|31834|ES	-0.0127576055194779	0.973602445520581	-3.41867541877247	0.000691868811613938	0.0560317376848569	-1.73986374388557
TMEM205|47668|AA	0.0286062500000007	0.217569975786925	3.41707809729303	0.000695827606114858	0.0560674845858906	-1.74516930398273
C2orf76|95657|ES	-0.0236630403310297	0.896352390945079	-3.41694151545447	0.000696167088653315	0.0560674845858906	-1.74562285669839
CIRBP|46441|RI	0.014680654761905	0.0998135593220339	3.41435648018509	0.0007026215563104	0.056430992066764	-1.75420385555763
FOS|28494|RI	0.029135524891775	0.0805692493946731	3.41028467707839	0.000712901567103397	0.0570988985178076	-1.76770771978339
SLC9B1|70159|AT	-0.0602954301948041	0.400067675544794	-3.40853373736713	0.000717365113877576	0.0571409237698761	-1.77350991299146
CFP|88933|AT	-0.0225478331357739	0.9801790214843	-3.40820858014797	0.000718196877794881	0.0571409237698761	-1.77458709580149
MARVELD3|37465|AT	-0.0236574404761882	0.640475302663438	-3.40776916232389	0.000719322353297608	0.0571409237698761	-1.7760426475311
LAMA4|77295|AT	0.012512229437233	0.928367312348668	3.40276104949738	0.000732266280167252	0.057952827506162	-1.79261926402986
ELN|80043|AA	-0.0846531193310646	0.223727477228179	-3.40227667809628	0.000733529632051579	0.057952827506162	-1.79422128832224
SRSF2|43661|RI	0.053179653679655	0.575133898305085	3.39896397822394	0.00074222453369037	0.0584808566192786	-1.80517203068566
USP33|3532|ES	0.015400827876085	0.922370815944675	3.38998071983804	0.000766288943197264	0.0602137425257223	-1.83481709370677
ATP2C1|66758|AP	0.0706830052759748	0.291406870460048	3.38739718802481	0.000773343169079898	0.060407554766329	-1.84332910210253
HEXDC|44331|RI	0.0318110200216459	0.212922445520581	3.38640383765013	0.000776071539356071	0.060407554766329	-1.84660027779732
NBPF3|967|AA	0.0278930654761906	0.0941216222760291	3.38620935506279	0.000776606760622198	0.060407554766329	-1.84724061701854
RLN1|85788|ES	0.0917278192640704	0.393950229351628	3.38604247405148	0.000777066295749021	0.060407554766329	-1.84779004957101
METTL21B|22751|AP	0.0204165975228478	0.100398977670164	3.37934663803103	0.000795714794143265	0.0616922984664568	-1.86981402944565
MAPK11|62816|RI	0.0319797670905486	0.104231523405973	3.37449939549386	0.00080947400006699	0.0625921464839034	-1.88573187191254
CPSF3L|80|AA	0.0228788690476195	0.124058111380145	3.37248575360226	0.000815254728740891	0.0628719256854448	-1.89233810789787
KDM2B|24878|RI	-0.0129021876503126	0.991013578154426	-3.37008910214767	0.000822185095173567	0.0631418328456014	-1.90019603558488
WDR55|73717|RI	0.0337766239778743	0.110758375033629	3.36965593645468	0.000823443513235514	0.0631418328456014	-1.90161569672278
CTNND1|15979|ES	-0.0687550981802938	0.704400513090384	-3.3690283698809	0.000825269879663222	0.0631418328456014	-1.90367218273772
FZD6|84796|AP	0.0547731711205338	0.836283451362209	3.36225128939673	0.000845234516329538	0.0641501176551656	-1.92585704480634
SNX14|76924|ES	-0.0522403625541102	0.629694140435835	-3.36048715310804	0.000850504749173382	0.0641501176551656	-1.93162503262647
HLF|42576|AP	0.0547947945756093	0.753640080177979	3.35935942468377	0.000853889767137256	0.0641501176551656	-1.93531073157087
SCYL1|16855|RI	0.0152378630050508	0.100344652945924	3.35919152631299	0.000854394806201099	0.0641501176551656	-1.93585936535067
TGOLN2|54196|RI	-0.0126622294372253	0.923983292978208	-3.35900100632972	0.00085496822790506	0.0641501176551656	-1.93648188729446
RPL28|52100|RI	0.0861716507979481	0.644262792766824	3.35868804351058	0.00085591095215028	0.0641501176551656	-1.93750441730852
PPAPDC1B|83389|AT	0.0101833603896106	0.0649476997578693	3.35865482896855	0.000856011059633272	0.0641501176551656	-1.93761293246533
FBXO5|78211|AP	0.0368020995670999	0.107021646489104	3.35862538818937	0.00085609980223582	0.0641501176551656	-1.93770911752057
LHPP|13401|AT	0.020549431818182	0.0640285714285714	3.35336346521409	0.000872098931978998	0.064999624236765	-1.95488736265489
LHPP|13400|AT	-0.02054813311688	0.935971670702179	-3.35318280010737	0.000872653161940494	0.064999624236765	-1.95547671506008
NPNT|70262|ES	0.0375987581168836	0.216285205811138	3.35163824222467	0.000877404829411798	0.064999624236765	-1.96051403083664
ZSCAN31|75728|AP	-0.109910897312836	0.681268421826358	-3.35102903595114	0.000879285599143708	0.064999624236765	-1.96250025035862
SPDEF|75784|ES	-0.00522099567099321	0.983981355932203	-3.35084253677647	0.00087986211753527	0.064999624236765	-1.96310823271151
DLG3|89380|AP	-0.0526099675324648	0.707320290556901	-3.3505230170669	0.000880850655200021	0.064999624236765	-1.96414978400524
DLG3|89379|AP	0.0525053476731608	0.29203313559322	3.34903274191682	0.000885474968580859	0.0651754411051137	-1.96900645179952
NUP62|51126|ES	-0.0558656962481956	0.657966941081517	-3.34710100800903	0.000891502741844507	0.0654534108999676	-1.9752987476379
PILRB|80935|ES	0.0259767316017339	0.852272881355932	3.34384767164018	0.000901740792984633	0.0660383169149502	-1.98588816856993
C4orf29|70557|AT	0.0190076298701301	0.124963438256659	3.34174808319379	0.000908406023084516	0.0662074495521426	-1.99271702896183
C4orf29|70558|AT	-0.0190070346320327	0.87503607748184	-3.34168572623263	0.000908604676731956	0.0662074495521426	-1.99291978134563
AK2|1651|AT	0.0285192911255427	0.309032929782082	3.34001847963193	0.000913931113148143	0.0664195667075618	-1.99833947078637
SNX1|31090|AT	-0.00786274350649085	0.980147457627119	-3.33934694570474	0.000916084689060063	0.0664195667075618	-2.00052169067203
KIAA1522|1632|AP	-0.0275386417748912	0.214162760290557	-3.33733279592589	0.00092257230692653	0.0666261221956659	-2.00706438862454
NAAA|69559|AP	-0.0136152777777759	0.958976836158192	-3.33704066920702	0.000923516793177869	0.0666261221956659	-2.00801301296139
FAM72A|9578|AT	0.0732748917748938	0.463170944309927	3.33536185128968	0.00092896209981284	0.0668530794305904	-2.01346312048844
EMC9|26856|AA	0.0444960551948058	0.194180338983051	3.3338908850466	0.000933757757120772	0.0670322790877268	-2.0182363236507
TMEM205|47673|RI	0.0574708603896128	0.552876513317191	3.3311928962104	0.000942613648351381	0.0675013527393301	-2.02698596164727
TMC6|43754|AP	-0.0626396392925845	0.587640283254545	-3.33029498216277	0.00094557824241515	0.0675472771989633	-2.02989642845079
FZD6|84795|AP	-0.0594023012866758	0.173060672585418	-3.32845754434905	0.000951671849374993	0.0675701564374927	-2.03584991711068
ASTN2|87369|AT	0.0621492965367968	0.190822276029056	3.32799722034151	0.000953204158052624	0.0675701564374927	-2.03734092685463
ASTN2|87368|AT	-0.062149296536794	0.809177723970944	-3.32799722034136	0.000953204158053114	0.0675701564374927	-2.03734092685517
MRPL48|17730|ES	-0.0111295725108197	0.953081840193705	-3.32740022672453	0.000955194823409559	0.0675701564374927	-2.03927432444206
NAAA|102471|ES	0.0247675093193845	0.118931980091472	3.32430413887629	0.000965580814455443	0.0681390694162076	-2.04929590754573
TRIT1|1923|ES	-0.0224093290043252	0.916265084745763	-3.32248675699006	0.000971726110349634	0.0684066947513445	-2.05517438866457
CENPM|62466|AP	-0.10811982593795	0.370919814366425	-3.31945785915591	0.000982048863527989	0.0689663977251516	-2.06496485422507
VPS13A|86648|AT	-0.0304279220779212	0.394634140435835	-3.31781179797532	0.000987701436359271	0.0691962206282156	-2.07028195467696
POLR2J2|81129|ES	0.0508954714556293	0.504118190072639	3.31336084211928	0.00100313777962136	0.0701087206844027	-2.08464689560761
TRAPPC2|88513|AT	-0.00987954545454162	0.966325907990315	-3.31072439094743	0.00101238664537989	0.0705854420330337	-2.09314711280394
KLK2|51240|ES	-0.0190961309523775	0.94453583535109	-3.30757869501941	0.00102352561352474	0.0710839312198926	-2.10328079910636
CAPG|54272|AP	0.062339031986533	0.39221077212806	3.30643773991547	0.00102759381344391	0.0710839312198926	-2.10695406592419
TATDN3|9751|AT	-0.00612432359307202	0.9916799031477	-3.30510974521494	0.00103234783587941	0.0710839312198926	-2.11122798711402
NME1-NME2|42506|AP	0.0220943181818193	0.266992493946731	3.30441143090856	0.00103485588402669	0.0710839312198926	-2.11347473774752
CAMKK1|38494|AT	-0.0145927759740228	0.978312348668281	-3.30415389904132	0.0010357822565282	0.0710839312198926	-2.11430320500326
ACOT2|28301|AD	-0.0365905627705597	0.809764697336562	-3.30378902895145	0.0010370960559294	0.0710839312198926	-2.11547686917154
IST1|37515|ES	0.0652536289124271	0.802472042161497	3.30349479754583	0.00103815663143569	0.0710839312198926	-2.11642322296666
RALGPS1|87611|AT	-0.0314178571428562	0.339303147699758	-3.3032344855318	0.00103909578208896	0.0710839312198926	-2.11726041318725
PPAPDC1B|83387|AT	-0.0350452110389592	0.463515254237288	-3.30101662516136	0.00104712941177118	0.0714653533282521	-2.1243907430023
UPK3B|80183|AT	-0.0314410984848468	0.663946731234867	-3.29675270607641	0.00106273663987048	0.0722325348934633	-2.13808630706455
UPK3B|80182|AT	0.0314395021645035	0.336053268765133	3.29658924446991	0.00106333923555074	0.0722325348934633	-2.13861100605331
EPHA6|65717|AT	0.065790271765274	0.492804210384719	3.29559910153482	0.00106699615016922	0.0723119955012117	-2.14178876006597
PRRC2C|8988|ES	0.0401739610389618	0.28731220338983	3.29431339122278	0.00107176211553508	0.0724660738303884	-2.14591375353597
EXD3|88301|AD	0.0705985921072984	0.50201346765825	3.28700700931436	0.00109922332691618	0.074020371976006	-2.16932610232194
FOLH1|15817|ES	-0.010858495670993	0.866382082324455	-3.28580621693789	0.00110379853174011	0.074020371976006	-2.17316916607777
RPL34|70298|AT	0.0489558441558451	0.292198789346247	3.28547872827562	0.0011050493780028	0.074020371976006	-2.17421704260386
RPL34|70300|AT	-0.0489558441558416	0.707801210653753	-3.28547872827538	0.00110504937800368	0.074020371976006	-2.17421704260457
AKAP17A|88395|RI	0.0645112959956738	0.645264285714286	3.28484344596136	0.0011074795972196	0.074020371976006	-2.17624949427638
FNBP1L|3788|RI	-0.0231098214285682	0.908386924939467	-3.283399381984	0.00111302220585162	0.074220200947087	-2.18086808478012
PIK3C3|45316|AT	0.037716071428572	0.251501452784504	3.28225196715898	0.00111744455613944	0.0743445835816888	-2.18453651998049
ZNF226|50291|AA	-0.0427018127705604	0.83100799031477	-3.27772932275017	0.00113503494129482	0.0751969752022576	-2.1989841549476
MYO9A|31486|AT	-0.00772294372294113	0.967522033898305	-3.2775718856625	0.00113565187985647	0.0751969752022576	-2.19948674884388
DLG1|68280|AP	0.0671810848063984	0.336115890503094	3.27647571710915	0.00113995599644956	0.0751969752022576	-2.20298546466035
LINC00908|45829|AT	0.0382983495671019	0.728290072639225	3.27631149427875	0.00114060212093952	0.0751969752022576	-2.20350953017933
ACAT2|78315|AP	-0.0395574675324643	0.824649878934625	-3.27188621080347	0.00115814157890414	0.0754126672948227	-2.21762204235578
ACAT2|78314|AP	0.0395574675324681	0.175350121065375	3.27188458282779	0.00115814807711507	0.0754126672948227	-2.21762723074273
SLC15A3|16132|ES	0.0261545995671021	0.832555447941889	3.27117979362537	0.00116096448519582	0.0754126672948227	-2.21987317606104
NTPCR|10317|AT	-0.0161327922077893	0.909045762711864	-3.27108360628704	0.00116134935169367	0.0754126672948227	-2.22017965975413
WDR45|89072|AT	0.0293753517316022	0.23615205811138	3.27102045360266	0.0011616021036947	0.0754126672948227	-2.22038087979799
WDR45|89071|AT	-0.0293753517315993	0.76384794188862	-3.27102045360235	0.00116160210369597	0.0754126672948227	-2.22038087979897
NTPCR|10316|AT	0.016132088744589	0.0909535108958838	3.27091344184584	0.00116203050657221	0.0754126672948227	-2.22072183725563
TACC1|83434|AP	0.0687668882275142	0.351381199892386	3.27001099383273	0.00116564913286957	0.0754790264789529	-2.22359676723196
FMO5|7368|AT	-0.0478040584415564	0.41826416464891	-3.26919295326786	0.00116893833123638	0.0755238067608147	-2.22620214953083
NPIPB5|94074|RI	0.0557516531385296	0.469970139897767	3.2683050483286	0.00117251818298566	0.0755644698547122	-2.22902934291546
ZNF174|33573|RI	0.0660136228354988	0.303291404358354	3.26742376836929	0.00117608137594962	0.0755644698547122	-2.23183472063551
CHID1|13805|AP	-0.0205652597402593	0.113933656174334	-3.26710694171004	0.00117736482232182	0.0755644698547122	-2.2328430991318
ASCC2|61686|ES	-0.0417853027296754	0.624725991390907	-3.26632099625868	0.00118055425139822	0.0756022782051801	-2.23534416236563
HMCES|66715|ES	-0.00700822510822341	0.967431476997579	-3.26515318559214	0.00118530811988136	0.0757398863240237	-2.23905935537754
ELMOD3|54206|ES	0.0423089033189041	0.249158418079096	3.26442698311781	0.00118827325571186	0.0757628435012427	-2.24136901018468
RPLP0|24731|ES	-0.0291514941077436	0.134474016680118	-3.26315914563832	0.00119346641726032	0.0759274455479796	-2.24540014190731
EMC10|51201|ES	-0.0385046164772719	0.336312802663438	-3.26167018063655	0.00119959220173895	0.0760618629652454	-2.25013245746589
CAPG|54271|AP	-0.0616293121693103	0.60721052999731	-3.26095364383946	0.00120255050046663	0.0760618629652454	-2.25240906561263
CDK10|38115|RI	0.0588845734126998	0.391722477804681	3.26074148920922	0.00120342770048885	0.0760618629652454	-2.25308304029072
C1orf50|2110|AT	-0.0180229978354935	0.957151089588378	-3.25870606202941	0.00121187382296341	0.0763255137558484	-2.25954708688638
CDKL1|27473|AT	-0.0257810064935041	0.834309443099274	-3.25799727086531	0.00121482786999371	0.0763255137558484	-2.26179714411638
CDKL1|27474|AT	0.0257800054112558	0.165690072639225	3.25784227248332	0.00121547474956861	0.0763255137558484	-2.26228912447127
MFSD9|54807|ES	0.0450473403679661	0.286504043583535	3.25549127191035	0.00122532579230504	0.0764090204476814	-2.26974870951947
ACOT11|3145|AT	0.0702870400432916	0.544036803874092	3.25530342760641	0.00122611607217803	0.0764090204476814	-2.27034450767955
ACOT11|3146|AT	-0.070286742424241	0.455962953995157	-3.25528625293994	0.00122618835129471	0.0764090204476814	-2.27039898007201
CTDNEP1|38874|AP	-0.0398158948863624	0.461927657384988	-3.2550182053268	0.00122731693434227	0.0764090204476814	-2.2712491035537
GPATCH2L|28542|AT	-0.0348677218614711	0.571086440677966	-3.25286399147656	0.00123642202353146	0.0768113972481915	-2.27807886254794
SORBS1|91767|ME	-0.0864813107585199	0.229705973807602	-3.25191954398076	0.00124043357128105	0.0768963020286254	-2.28107180197441
EP400NL|25252|ES	-0.0669355291005279	0.721458880817864	-3.24874169114513	0.00125402027405432	0.0775731605273517	-2.29113630580285
TRAPPC4|19059|AT	0.0162990259740281	0.779685230024213	3.24691537933405	0.00126189082170856	0.077745702881898	-2.29691614570167
TRAPPC4|19060|AT	-0.0162987283549778	0.220314527845036	-3.24685364671007	0.00126215765839774	0.077745702881898	-2.29711146073812
CRYZL1|60453|AT	0.0091133928571431	0.0745571428571429	3.24547973144102	0.00126810989719131	0.0777579881080619	-2.30145746016457
MTCH1|75998|AT	-0.00663812229437	0.97316803874092	-3.2450266720357	0.00127007839031473	0.0777579881080619	-2.30289020463242
IFT20|39884|ES	-0.0386963203463184	0.641797336561743	-3.24495718404291	0.00127038055827645	0.0777579881080619	-2.3031099350273
CCDC74A|55390|AA	-0.0622302254689736	0.61715408393866	-3.24016530412703	0.00129137940989295	0.0788772373177051	-2.31825172055437
BLOC1S6|30430|AT	-0.0626804383116866	0.445553995157385	-3.23876818193419	0.00129756211294765	0.0789238727536592	-2.32266246148565
BLOC1S6|30431|AT	0.0626804383116897	0.554446004842615	3.23876593058438	0.00129757209796551	0.0789238727536592	-2.32266956758036
PPIE|1903|ES	0.0334898809523827	0.622653995157385	3.23745587732613	0.00130339443370191	0.0791125047295391	-2.32680378531517
ZNF532|45682|AP	0.0550573905723916	0.359109884315308	3.23553605867546	0.00131197050650298	0.0794671468876407	-2.33285940673725
SHROOM1|73313|ES	0.0833100834235221	0.4259950322841	3.23051264438655	0.00133465863922266	0.080368493165747	-2.3486884451096
ZNF581|52118|AP	0.0559228896103899	0.27462808716707	3.23012505086473	0.00133642420768756	0.080368493165747	-2.34990880091725
ARHGEF1|50100|ES	0.0280408549783585	0.877598789346247	3.23001947333498	0.00133690550976618	0.080368493165747	-2.35024119244549
ITGA7|22209|AP	-0.0267332866612502	0.954756906779661	-3.22979958012141	0.00133790846434001	0.080368493165747	-2.35093345282755
MOV10L1|62778|AT	-0.0631701975108199	0.713782832929782	-3.22779874633944	0.00134706652810668	0.0806294925417922	-2.35723035173505
MTIF3|25536|AP	-0.0222545725108206	0.796361259079903	-3.22712711774339	0.00135015364358529	0.0806294925417922	-2.35934322770555
MTIF3|25537|AP	0.0222539772727277	0.203639225181598	3.22703596695078	0.00135057311920798	0.0806294925417922	-2.35962994671392
TRIM36|73019|AT	-0.0161665854978353	0.0914784503631961	-3.22449477980549	0.00136231633923948	0.0807753769310326	-2.36762026844686
HLF|42579|AP	-0.0492428751803746	0.20547797417272	-3.22400563742194	0.00136458756243858	0.0807753769310326	-2.36915760494756
CHTF8|37273|ES	-0.0247676569264037	0.862204503631961	-3.22383326775217	0.00136538875733777	0.0807753769310326	-2.36969929659025
E2F4|36968|ES	-0.00513749999999624	0.988636803874092	-3.22380191405397	0.00136553453988882	0.0807753769310326	-2.36979782625688
POLR2J3|81118|ES	0.0450904761904787	0.536087651331719	3.22350665701288	0.00136690807766623	0.0807753769310326	-2.37072563313403
NENF|9730|ES	-0.00798042057479309	0.95356864944848	-3.2156408035725	0.0014039743472725	0.0824600162257891	-2.39541330575856
GUCY1A3|70923|AT	-0.0092687770562746	0.957551089588378	-3.21552917887445	0.00140450698730237	0.0824600162257891	-2.39576323695785
EMC9|26855|AA	0.043119053330929	0.301992819478074	3.2154016909175	0.00140511555085583	0.0824600162257891	-2.39616288360516
DIMT1|72182|AT	-0.0103989989177454	0.951675786924939	-3.215057250625	0.00140676095645564	0.0824600162257891	-2.39724255265808
UBAP2|86127|AP	0.0405525811688316	0.180376900726392	3.21427620347158	0.0014104986589868	0.0825127525379924	-2.39969038498256
GUSB|79863|ES	-0.0137453192640661	0.957999515738499	-3.21347631452658	0.00141433605201371	0.0825710971410577	-2.40219668199386
ZNF451|76584|ES	-0.00989596410533433	0.981539265536723	-3.21094763822501	0.00142653077431937	0.0831130559270785	-2.41011589709469
NUCB2|14526|ES	-0.00573998917748542	0.96713995157385	-3.21036868902069	0.00142933645055855	0.0831130559270785	-2.41192819469382
ARRB2|38574|ES	-0.00862201574632082	0.994544985107037	-3.20889664489462	0.00143649321062186	0.0832179076832184	-2.4165347673561
MAST4|72276|AP	-0.0925141720779212	0.344202130750605	-3.20882052340894	0.00143686419677291	0.0832179076832184	-2.41677292510559
KIF12|87305|ES	0.0615577974687357	0.281070248856605	3.20616576349065	0.0014498580359818	0.0838035239326738	-2.42507538708003
CYB561D2|65050|RI	0.038592167207793	0.304053631961259	3.20337535090221	0.00146363293873063	0.0844318731362187	-2.43379504110974
IL11RA|86208|AP	-0.0747785064935043	0.677357530266344	-3.19904539250033	0.00148524765475933	0.0854616290502094	-2.44731126320148
EIF5A|38907|AP	0.0196317370129889	0.773541404358354	3.1985339409455	0.00148782017021611	0.0854616290502094	-2.44890664095561
LYRM1|34413|ES	0.0656018870250131	0.451409752488566	3.1980412553237	0.00149030219193975	0.0854616290502094	-2.45044325237168
NDUFA3|51775|AT	0.0141978354978358	0.110394673123487	3.19738449660651	0.00149361672507487	0.085483095796903	-2.45249123256218
SLC27A1|48308|AP	-0.0614047401953174	0.83767618596026	-3.19076515375531	0.00152740591408156	0.0870553889627025	-2.47311007821541
CSAD|21962|ES	-0.0236914180065884	0.968233140205235	-3.19016997296593	0.00153047845166653	0.0870553889627025	-2.47496203719717
ZNF83|51505|ES	0.0470655857683989	0.201298228410008	3.18977756809153	0.00153250731109823	0.0870553889627025	-2.47618286068589
LIMK2|61835|AT	0.0155367424242431	0.192650847457627	3.18886229399602	0.00153724923872466	0.0870553889627025	-2.4790298440287
LIMK2|61836|AT	-0.0155361471861447	0.807348668280872	-3.18880108655713	0.00153756683059089	0.0870553889627025	-2.47922020358421
RAB34|39963|AA	0.0556876329515411	0.711761690207156	3.18765990516501	0.00154349928641874	0.0870553889627025	-2.48276872327915
HP1BP3|940|AT	-0.0084883658008631	0.975652542372881	-3.18702854392069	0.00154679051470353	0.0870553889627025	-2.48473143057698
PIK3C3|45317|AT	-0.0374132846320326	0.741910653753027	-3.18616764370228	0.00155128876172436	0.0870553889627025	-2.48740710741561
TMEM91|50058|RI	0.0533622294372315	0.689390556900726	3.18575944536136	0.00155342584131981	0.0870553889627025	-2.48867554690252
CENPK|72212|AT	0.0715491071428583	0.539819128329298	3.18564493702502	0.00155402582622363	0.0870553889627025	-2.48903134343484
CENPK|72213|AT	-0.0715491071428559	0.460180871670702	-3.18564493702491	0.00155402582622421	0.0870553889627025	-2.48903134343515
RPS9|51817|RI	0.0363415367965375	0.181335302663438	3.18473522638978	0.00155880001684423	0.0871549070956331	-2.49185753385609
KRTCAP3|53014|AT	-0.0211835227272703	0.872549636803874	-3.18221526529743	0.00157209572388293	0.0875752268815486	-2.49968226380677
KRTCAP3|53013|AT	0.0211832251082255	0.127450605326877	3.18216879282565	0.00157234190108579	0.0875752268815486	-2.49982651008618
DGUOK|54015|ES	-0.0272858495670965	0.552193462469734	-3.17887709644645	0.00158986980063701	0.0883821693761386	-2.5100385312787
HEXA|31540|AT	-0.0167253517315992	0.924470702179177	-3.17782501702891	0.00159550996083715	0.0885264438957619	-2.51330033653029
ADAM15|7896|ES	-0.0263574164261637	0.902184880279795	-3.17312633188544	0.00162092579959019	0.0894129757746832	-2.52785531593711
XPNPEP3|62399|AP	-0.047322537878786	0.398468523002421	-3.17241222455395	0.0016248210813067	0.0894129757746832	-2.53006559014498
XPNPEP3|62400|AP	0.0473219426406942	0.60153196125908	3.17236585232661	0.00162507432925078	0.0894129757746832	-2.53020910308314
TCOF1|74070|ES	-0.0222129897186133	0.820605351089588	-3.17208482193771	0.00162660987219361	0.0894129757746832	-2.53107879421837
TJP1|29766|ES	-0.0374826775943936	0.849377498654829	-3.1720382084865	0.00162686469645757	0.0894129757746832	-2.53122303951472
IDUA|68442|RI	0.0188792742905245	0.0684237072908259	3.16807115610764	0.00164868719511614	0.0904413802090693	-2.54349168457431
ZNF548|52245|ES	0.0419884280303035	0.124513559322034	3.16677751562807	0.00165586167285661	0.0906083378099089	-2.54748928096057
TBRG1|19223|ME	-0.0354270292207778	0.800072639225182	-3.16639948201638	0.00165796366908136	0.0906083378099089	-2.54865718349409
NUP50|62641|ES	-0.00719010822510047	0.991305423728814	-3.16350555074903	0.00167413673212354	0.0912414850283366	-2.55759333740097
IST1|37517|ES	0.0200630952380955	0.0866917675544794	3.16320484593027	0.00167582558317162	0.0912414850283366	-2.55852143574394
LRTOMT|17535|AA	-0.0516077017195724	0.930477882605019	-3.16179668952849	0.00168375517490038	0.0915018653365487	-2.56286646549295
TRIM36|73020|AT	-0.0476222673160165	0.372651331719128	-3.15932976001865	0.00169773047067833	0.092089208403921	-2.57047401995949
KIAA0040|9046|AP	0.0451075690802866	0.817231375122005	3.15825407468748	0.00170385775055723	0.092196212818279	-2.57378946361407
TCF12|30783|AP	-0.0288789571308319	0.0449596798493409	-3.15787089178872	0.00170604534966754	0.092196212818279	-2.57497023813704
IP6K2|64750|RI	0.0622044101731638	0.854985230024213	3.15665144169422	0.00171302448184001	0.0924016211224793	-2.57872705386096
RPL38|43233|AD	-0.0137663419913394	0.816175060532688	-3.15107339654969	0.00174528587260529	0.0939398311104623	-2.59589396766667
PLCD4|57506|ES	0.0873439006132777	0.735454624697337	3.15060790048556	0.00174800332361423	0.0939398311104623	-2.59732526399849
NAT9|43298|RI	0.0500443452380957	0.229714527845036	3.14939529519541	0.00175510055743563	0.0940772535924492	-2.60105280807911
PCBP2|22047|AT	-0.0113036525974003	0.957527360774818	-3.14781095720015	0.00176441356614278	0.0940772535924492	-2.60592099668878
SARDH|88078|AT	-0.0453512743506481	0.872688159806295	-3.14764795299474	0.00176537431508587	0.0940772535924492	-2.60642172657717
GEMIN8|88533|ES	-0.0447915476190455	0.612169152542373	-3.14752889371918	0.00176607635704204	0.0940772535924492	-2.60678744715588
MED31|38771|ES	-0.0234300324675305	0.9031799031477	-3.1474164933521	0.00176673937062246	0.0940772535924492	-2.60713270112093
FN1|57397|ES	-0.0394291179653667	0.531164939467312	-3.14558695046883	0.0017775635975109	0.0941141206297819	-2.61275075424355
SYTL4|89603|AT	-0.00914036796536555	0.937866101694915	-3.14511869506902	0.00178034377962878	0.0941141206297819	-2.61418814514177
SYTL4|89602|AT	0.00914007034632047	0.0621341404358354	3.14495647777172	0.00178130785084186	0.0941141206297819	-2.61468605161634
DDAH1|3657|AP	0.0364785143097646	0.118095291902072	3.14469608038468	0.00178285642182963	0.0941141206297819	-2.61548525888383
PCGF2|40582|AP	0.0253939123376624	0.0579496368038741	3.14456826412783	0.0017836169934309	0.0941141206297819	-2.61587752730682
TEF|62421|AP	0.0561266855416421	0.571648390983512	3.14381970606445	0.0017880773069831	0.0941785500420773	-2.6181745488468
FOSB|50462|AA	-0.0174857658429507	0.935672966101695	-3.14326156504392	0.00179140970681833	0.094183446321946	-2.61988691840597
KCNH2|82272|AP	-0.0761511367179428	0.639137699277451	-3.1389648731499	0.00181725570322594	0.0953440341785904	-2.63305941229166
KCNAB1|67357|AP	0.0824098632154902	0.516864038202852	3.13850482976466	0.00182004330223284	0.0953440341785904	-2.63446876283607
TMX2|15918|AA	0.047259676827802	0.243345864944848	3.13657690680323	0.00183176835748094	0.0957856712687065	-2.64037284510838
TMEM234|1575|ES	0.0373352435064941	0.261874915254237	3.13261043993541	0.0018561106212913	0.0966564276470796	-2.65250889840712
PLXNB3|90474|RI	0.0211161199795577	0.0660818227064837	3.13224780182496	0.00185835095316047	0.0966564276470796	-2.65361771848075
FBXO28|9933|ES	-0.00592232142856797	0.99290387409201	-3.13224086068614	0.00185839385893642	0.0966564276470796	-2.65363894085356
METTL3|26596|RI	0.0605537608225118	0.374563196125908	3.13061736875283	0.00186845439812897	0.0967437997390242	-2.65860149847786
RPL32|63467|RI	0.0613242153679665	0.343881840193705	3.1302166739185	0.00187094515878156	0.0967437997390242	-2.65982593230318
C11orf1|18689|ES	-0.00747843614718402	0.974360774818402	-3.12978175779958	0.00187365210675995	0.0967437997390242	-2.66115476959844
SRSF2|43662|RI	0.0547594426406938	0.605066828087167	3.12930692004796	0.00187661165256511	0.0967437997390242	-2.66260538191684
ZNF83|51498|ES	0.0555438302379111	0.812430219041901	3.12737959576204	0.00188866848760594	0.0967437997390242	-2.66849113388478
HNRNPA2B1|318763|ES	0.0428520029375403	0.607570470425458	3.12711366657269	0.00189033766557806	0.0967437997390242	-2.66930296927798
STRADA|42962|RI	0.0388296807359315	0.295498062953995	3.12637802559747	0.00189496220589975	0.0967437997390242	-2.67154840982607
ZNFX1|59744|AT	-0.0120969426406923	0.13319612590799	-3.12634160711555	0.00189519141808111	0.0967437997390242	-2.67165955902988
ZNFX1|59745|AT	0.0120963474025998	0.866804358353511	3.12610522030933	0.00189667982077867	0.0967437997390242	-2.67238098152696
PAM|72890|ES	-0.018425514069262	0.913273365617433	-3.12591543836308	0.00189787555702874	0.0967437997390242	-2.67296013426751
AFMID|94692|ES	-0.0709563843795071	0.65455406779661	-3.12547636445117	0.00190064464110798	0.0967437997390242	-2.67429991644157
EFCAB14|2823|AT	0.0179742694805201	0.184728813559322	3.12522638756745	0.00190222282021061	0.0967437997390242	-2.67506261119718
EFCAB14|2824|AT	-0.0179733766233749	0.815270460048426	-3.12505092749496	0.00190333127367139	0.0967437997390242	-2.67559791585956
PTOV1|51098|AA	0.015580086580087	0.129285714285714	3.1239696205015	0.00191017548523481	0.0969222374480226	-2.678896202907
DBF4B|41884|AT	0.0524210497835512	0.612997820823244	3.12254430811479	0.0019192317621509	0.0970597459619912	-2.68324213896647
DBF4B|41883|AT	-0.0524200487012976	0.387002663438257	-3.12249240617078	0.00191956228685922	0.0970597459619912	-2.68340035807721
DMKN|49145|AD	0.0400589469847287	0.211219424939467	3.12141785392053	0.00192641710473037	0.0972372411509215	-2.68667548500819
DNAJC4|16600|ES	0.0270763721397651	0.0639652715323417	3.12084957072372	0.00193005142828279	0.0972518461453964	-2.68840712026677
EML2|50500|ES	0.0552726461038968	0.274764891041162	3.11934734091233	0.00193968904088843	0.0973146837169289	-2.69298316824162
EVL|29243|AT	-0.0203806006493481	0.919645762711864	-3.11909661431284	0.00194130189881414	0.0973146837169289	-2.69374671955364
EVL|29244|AT	0.0203806006493509	0.0803542372881356	3.11909070753822	0.00194133991042921	0.0973146837169289	-2.69376470706898
SEC31A|100881|ES	-0.070686649080085	0.649475314769976	-3.11096319260495	0.00199429714434376	0.099736688130849	-2.71848411577422
MFF|57798|ES	-0.0240621212121191	0.906201937046005	-3.11043249465642	0.00199780092612912	0.099736688130849	-2.72009606570485
TCEB1|84211|AD	-0.0420823455537506	0.657172415254237	-3.1101077077053	0.00199994803536785	0.099736688130849	-2.72108244905708
SEPT6|89976|AA	-0.0823366646374445	0.356200061205273	-3.10866900351951	0.00200948464025633	0.100040678819884	-2.72545063571029
SEMA3F|64964|ES	-0.0370428460197189	0.683301487758945	-3.10416418024226	0.00203961689712985	0.101015988144546	-2.73911568551285
SLC27A1|48310|AT	-0.0242067911255394	0.856144309927361	-3.10366419131114	0.00204298679582767	0.101015988144546	-2.74063119931551
SLC27A1|48311|AT	0.024206195887446	0.14385617433414	3.10360271297217	0.00204340151032993	0.101015988144546	-2.74081752990058
DNASE1|33604|AT	-0.0436586580086561	0.618457869249395	-3.10356528885776	0.00204365400017802	0.101015988144546	-2.740930954421
NLN|72250|ES	-0.0107580303030175	0.992173075060533	-3.10273292145728	0.0020492771766966	0.101015988144546	-2.74345334540873
NUDT5|10766|AT	0.0136031655844158	0.0740317191283293	3.1026376023679	0.00204992202673461	0.101015988144546	-2.74374215743716
THOP1|46622|AP	-0.0432915043290036	0.28567215496368	-3.10177862684885	0.00205574157809943	0.101131354723626	-2.74634442794362
RAF1|63446|ES	-0.0100586336580055	0.926072905569007	-3.10070119864172	0.00206306265088498	0.101320073499713	-2.74960752976523
FANCI|32416|AT	-0.010799080086577	0.991661016949153	-3.09988606366609	0.0020686173961165	0.101396584512391	-2.75207553076086
NAT9|43292|RI	0.0552424169522635	0.813434938794727	3.09944985092181	0.00207159562496939	0.101396584512391	-2.75339600672378
DGKZ|15540|AP	0.0684038471019731	0.553942919020716	3.09823307515724	0.00207992399939077	0.101633126652583	-2.75707841697505
PGAP2|14009|ES	0.0277570296717175	0.109156711057304	3.09565619187845	0.00209766365727737	0.102100450132008	-2.76487245596872
UQCC1|59085|AT	-0.0399964285714263	0.821739467312349	-3.09491608916216	0.00210278432131625	0.102100450132008	-2.76710982583379
ZNF783|82180|AP	0.0359108727796677	0.103367390560744	3.09433082892712	0.00210684179674225	0.102100450132008	-2.76887873709271
GLS|56590|AT	0.0387105790043306	0.552801452784504	3.09401397831756	0.00210904145515734	0.102100450132008	-2.76983626436198
GLS|56589|AT	-0.0387099837662322	0.447198062953995	-3.093954502817	0.002109454584933	0.102100450132008	-2.77001598977908
CCNDBP1|30218|RI	0.0710468223905734	0.399651143395211	3.09379566833568	0.00211055824892815	0.102100450132008	-2.77049594592619
SIX5|95264|AA	0.056461367544494	0.459468444982513	3.0923707112766	0.00212048338488878	0.102150691618508	-2.77480074044934
HMGB1|25572|RI	0.0520438852813871	0.692564406779661	3.09219119974017	0.0021217367638601	0.102150691618508	-2.77534291044423
MACF1|1883|ES	-0.0244727543290012	0.855333414043584	-3.09133096493658	0.00212775253229013	0.102150691618508	-2.77794061898173
KIAA0430|34174|AA	0.0398502739963413	0.777440206502941	3.09103762656311	0.00212980748383691	0.102150691618508	-2.77882627472643
NEU3|17816|ES	0.0369003806744814	0.899058896770226	3.09098773780307	0.00213015715604659	0.102150691618508	-2.77897689233842
ZNF783|82179|AP	-0.0479435091991316	0.705655278450363	-3.09034709093724	0.0021346521721318	0.102150691618508	-2.78091084323082
CNOT1|36670|AT	-0.00404312770562554	0.971364648910412	-3.09012804004781	0.00213619111591295	0.102150691618508	-2.78157201468232
RELL2|73812|RI	0.0806208301767694	0.565631860371267	3.08937407424361	0.00214149591719718	0.102236210667637	-2.78384740258791
FAIM3|9601|ES	-0.0304718002946074	0.955521726238518	-3.08816187317052	0.00215005021824514	0.102476327943048	-2.78750458416865
SOCS2|23708|AP	-0.0408949134199128	0.214131476997579	-3.08727087168596	0.00215635790453849	0.102593342454909	-2.79019184056154
PPIL2|61245|AA	0.0634004565746764	0.3591875	3.08681909371285	0.00215956268770738	0.102593342454909	-2.79155411800276
STXBP5L|66385|AT	-0.0392856989538212	0.928818533763788	-3.08345669967107	0.00218355257785012	0.103379672613291	-2.80168699769014
TMEM175|68428|AA	0.023285822510823	0.199799757869249	3.08321570981484	0.00218528136445311	0.103379672613291	-2.80241283755106
CAMK2D|70416|ES	-0.055549291168487	0.137669137168992	-3.08300667177483	0.00218678195835364	0.103379672613291	-2.80304239753233
NME4|32874|AP	0.0204296266233771	0.135731234866828	3.07928985368337	0.00221362216002564	0.104478653702249	-2.81422953534072
RPL15|63735|AD	0.00623503787878814	0.0878585956416465	3.07687692748261	0.00223120844393136	0.105138013450341	-2.82148522984711
TUBE1|77292|ES	-0.0271686750584055	0.936264165801914	-3.0755079778195	0.00224124288659009	0.105439960654887	-2.8255992608577
ACY1|390894|ES	0.0396400817700817	0.0699917406510627	3.07368135880308	0.00225469669524236	0.105901537508039	-2.83108597793368
DDX19B|37343|AT	0.0300431547619051	0.129086682808717	3.07175487094244	0.002268966513072	0.106179575807225	-2.83686930328866
DDX19B|37347|AT	-0.0300428571428548	0.870913075060533	-3.07171994835554	0.00226922595511723	0.106179575807225	-2.83697410909456
SLC39A13|15748|RI	0.0191900769600771	0.071252149582997	3.07137321802351	0.00227180331628067	0.106179575807225	-2.83801461607896
COL1A2|484905|ES	-0.0285301845839335	0.331210608017218	-3.07022563317034	0.00228035290203299	0.106179575807225	-2.84145761631623
DGUOK|54006|ES	-0.0332982745825574	0.780838173642338	-3.06984203019439	0.00228321736076165	0.106179575807225	-2.84260823329013
ZNF783|82183|AT	-0.0605028950216433	0.587648668280872	-3.06953614585109	0.00228550384540357	0.106179575807225	-2.84352563484227
ZNF783|82182|AT	0.0605012987013001	0.412351331719128	3.06944566546644	0.00228618058936929	0.106179575807225	-2.84379698487428
C10orf118|13188|ES	-0.0384805414691115	0.334810431223337	-3.06879456516376	0.00229105590017881	0.106236298631258	-2.84574940474902
COL4A6|89859|AT	0.054669074675325	0.143584503631961	3.06743110993436	0.00230129616330281	0.106310807172433	-2.84983664368861
COL4A6|89858|AT	-0.0546680735930697	0.85641598062954	-3.06737165067051	0.00230174368951831	0.106310807172433	-2.85001484564198
MPZL1|8871|ES	-0.00859318181817958	0.966801452784504	-3.06712082912604	0.00230363240416293	0.106310807172433	-2.85076653220405
SH2D3A|47086|ES	-0.0191131628787847	0.935132808716707	-3.06524336029187	0.00231781526423545	0.10635761645767	-2.85639124979157
CTBP1|68463|AT	-0.00725733225108116	0.985276997578692	-3.06450499896445	0.00232341498307752	0.10635761645767	-2.85860240848306
TTC3|60551|ES	-0.0639068830090878	0.763966345712052	-3.064310601784	0.00232489135424365	0.10635761645767	-2.85918448193485
RPS27L|31015|AT	-0.0125816829004296	0.934116464891041	-3.06315622193854	0.00233367619908219	0.10635761645767	-2.86264025523666
RPS27L|31016|AT	0.0125813852813855	0.0658837772397094	3.06309639760404	0.0023341322934415	0.10635761645767	-2.86281931258883
FCGR2B|8678|AP	0.0356234899591165	0.381710057169761	3.06306002667856	0.00233440962154999	0.10635761645767	-2.86292817103195
CBS|60773|RI	-0.0066805465367934	0.977907748184019	-3.06250649117035	0.00233863406621647	0.10635761645767	-2.86458475439514
MGAT1|75021|AP	-0.0530735930735921	0.466038256658596	-3.06224987593186	0.00234059487220867	0.10635761645767	-2.86535263795825
COL1A1|402696|ES	-0.0302782682586913	0.343417294381029	-3.06194527926633	0.00234292426702837	0.10635761645767	-2.86626401912862
EPS15L1|48160|ES	-0.0414484855248902	0.661564957627119	-3.0618782552004	0.00234343711767395	0.10635761645767	-2.8664645496567
FAM72A|9577|AT	-0.0656332251082237	0.485169249394673	-3.06168890016692	0.00234488657045356	0.10635761645767	-2.86703106178153
THYN1|19546|ES	-0.00957110389610083	0.934976271186441	-3.05998764434416	0.00235794614776564	0.106755887898085	-2.87211937512126
HHEX|12537|AP	-0.0376988014069249	0.883644237288136	-3.05912491957474	0.00236459430797228	0.106755887898085	-2.87469867984615
RBM3|88998|RI	0.0298669101731605	0.133779418886199	3.05911343291355	0.00236468294030291	0.106755887898085	-2.87473301704863
MEIS1|53815|ES	-0.0518921178300843	0.642018816922249	-3.05776759233608	0.00237508875128203	0.107059426906626	-2.87875530022588
ACSL1|71316|AP	0.064838772847525	0.678855006725854	3.05724422517544	0.00237914668740393	0.107076332491613	-2.88031901903998
COMMD4|31844|AT	-0.0138508116883094	0.903865859564165	-3.05629776515528	0.00238650126181635	0.107096327980841	-2.88314620713623
COMMD4|31843|AT	0.0138505140692643	0.096134382566586	3.05623905986511	0.00238695812518351	0.107096327980841	-2.88332153923448
FAM86C1|17441|ES	-0.0514390739989156	0.674234582324455	-3.05394052078462	0.00240490938618713	0.107693533491968	-2.89018393884168
HHEX|12536|AP	0.0376356466450219	0.116407142857143	3.05355344376774	0.00240794457564289	0.107693533491968	-2.89133909058829
ZNF581|52119|AP	-0.0525068181818157	0.713735593220339	-3.05311574190451	0.00241138096936339	0.107693533491968	-2.89264515319773
IMMP2L|81423|AP	0.0314374404761908	0.140218062953995	3.05027825231586	0.00243376756671152	0.108347418989189	-2.90110762451406
FOS|28499|RI	0.0334106601731605	0.115639225181598	3.04967334149509	0.00243856467666679	0.108347418989189	-2.90291072576096
RPAIN|38689|ES	-0.0179760281385258	0.864790799031477	-3.04945194048597	0.00244032261780005	0.108347418989189	-2.9035705862491
RAB15|27921|AP	0.0357485140091393	0.0738429566854991	3.04937564928259	0.00244092864545363	0.108347418989189	-2.90379795288316
NME4|32879|ES	0.0441913419913436	0.528758111380145	3.04866454783935	0.00244658401138907	0.108432901748667	-2.90591694934994
ODF2|87750|AP	0.0622078321909574	0.135264264191552	3.04747978138947	0.00245603315375278	0.108686008998795	-2.90944636124215
TBC1D8B|89806|AT	0.0437188041125559	0.732254237288136	3.04663963434009	0.00246275407113612	0.108817799185732	-2.91194835945398
DUT|30485|AP	0.0274277660104451	0.138030041123794	3.04527050710239	0.00247374286605198	0.109131340825423	-2.91602427312163
GLYR1|33864|ES	-0.0104145292207768	0.958566343825666	-3.04482139942314	0.0024773572588835	0.109131340825423	-2.91736089240721
APTX|86088|ES	-0.0525854471264491	0.707099562531227	-3.04340719840617	0.0024887703689429	0.109468244639404	-2.92156855927625
CARF|56973|ES	-0.0171371869667363	0.983132572022023	-3.04196578044933	0.00250045279451276	0.109815958531214	-2.9258552816322
ZNF185|90397|AP	0.0423758940811177	0.113727763749568	3.04086735935275	0.00250938907433658	0.110042199015478	-2.92912064091493
ISLR|31677|AP	-0.0467057007575741	0.6761498062954	-3.03980839919894	0.00251803206833226	0.110254916196826	-2.9322676242511
ISLR|31676|AP	0.046695165043291	0.323858765133172	3.0388921922974	0.00252553198501134	0.110417017943187	-2.93498953255015
RAB30|18040|AP	0.0452378595824625	0.862064510268521	3.03794178526706	0.00253333352315926	0.110591800078577	-2.93781221515749
MORF4L2|89775|ES	-0.00831656057814423	0.94347627512587	-3.03389018233249	0.00256684042481118	0.111805700403797	-2.94983589326353
RANBP3|46967|ES	-0.0393303784872529	0.360823570083401	-3.03364593824966	0.00256887327323229	0.111805700403797	-2.95056023016062
SEC31A|69728|ES	-0.0357240259740216	0.894061016949153	-3.03318939135399	0.00257267708502925	0.111805700403797	-2.95191402852011
GALNT16|28139|AT	0.049543722943724	0.402075060532688	3.03210804242255	0.00258170719029785	0.111870609585284	-2.95511977487665
GALNT16|28137|AT	-0.0495437229437211	0.597924939467312	-3.03208902757853	0.00258186623896696	0.111870609585284	-2.95517613613989
NEIL1|31857|ES	0.0601396416546429	0.324587898843153	3.03063281941842	0.00259407336314124	0.112142637322013	-2.95949142992077
APLP2|19477|ES	-0.0187605713813277	0.899548552019678	-3.02973842143577	0.00260159716751132	0.112142637322013	-2.96214088561074
POLDIP3|62539|ES	-0.00993782467532078	0.961695399515738	-3.0296535685137	0.00260231200145983	0.112142637322013	-2.96239220473438
C20orf96|58435|AP	-0.0175888528138505	0.949529055690073	-3.02950394129026	0.00260357295839441	0.112142637322013	-2.96283535731069
HM13|58892|ES	-0.045066655844154	0.684605956416465	-3.02796376096877	0.00261658518172533	0.112351071929228	-2.96739570948415
ZNF682|48700|AP	-0.0421190417031706	0.177820235116646	-3.02793169807188	0.00261685669822825	0.112351071929228	-2.9674906216209
SH3YL1|52504|ES	-0.0454960470779193	0.812007239709443	-3.02744635462643	0.00262096986457243	0.112351071929228	-2.96892721106865
PAM|72906|ES	0.0490343614718626	0.711169975786925	3.02686253537648	0.00262592544795275	0.112351071929228	-2.97065499157237
VPS13C|30971|AT	-0.00490449134198778	0.971400484261501	-3.02664975893995	0.00262773367654519	0.112351071929228	-2.97128461232492
KIAA1522|1631|AP	0.027431953463206	0.776983777239709	3.02456059154994	0.00264554872742006	0.112946672101338	-2.97746436018576
PFKM|21422|ES	-0.0212136363636332	0.916037772397094	-3.02265101031632	0.00266192923836447	0.113364597791294	-2.98310932270781
MARVELD3|37467|AT	0.0207803571428579	0.351193946731235	3.02243240796276	0.0026638103463194	0.113364597791294	-2.98375532124846
PPM1K|69887|ES	-0.028166179653677	0.896170702179177	-3.02179357559741	0.00266931459087358	0.113364597791294	-2.98564289828852
CSAD|21968|ES	-0.0115226055194748	0.983134842615012	-3.02160579686577	0.00267093449429167	0.113364597791294	-2.98619766112281
MSRB3|22875|ES	-0.0496881054593552	0.238530527306968	-3.02075718797323	0.00267826640659391	0.113398682703269	-2.98870433182856
IL11RA|86209|AP	0.062911217532468	0.244150460048426	3.02061019966254	0.00267953824782094	0.113398682703269	-2.98913844608477
TTLL3|63215|RI	0.0557243235930756	0.668338983050847	3.01961482967222	0.00268816544233986	0.113598433242135	-2.99207763315107
TACC2|13341|ES	0.0436427786796559	0.485521283292978	3.01844919492908	0.00269830075761922	0.113861242709755	-2.99551840996944
MPPE1|44649|ES	-0.00792257395381712	0.986894834543987	-3.01602936411736	0.00271945342194251	0.114587519984865	-3.00265732534009
LPHN2|3565|ES	-0.0800213392857127	0.368208773204197	-3.00918843802468	0.00278007780032922	0.116972477520654	-3.02280959484051
IP6K2|64744|RI	0.0665810064935085	0.792854479418886	3.00800026879328	0.0027907327867864	0.117076581991427	-3.02630528739172
USP3|31038|ES	0.0238974600168355	0.143967479149852	3.00746236137188	0.00279556880530273	0.117076581991427	-3.02788742126652
CCDC92|25120|AP	0.0410858766233774	0.208269007263923	3.00718816354755	0.00279803691603913	0.117076581991427	-3.0286938083929
CCDC92|25121|AP	-0.0410845779220756	0.791731234866828	-3.00708720971181	0.00279894612510568	0.117076581991427	-3.02899068534477
CORO1B|387275|ES	0.0525200027056284	0.206796537530266	3.00667223768624	0.00280268628554836	0.117076581991427	-3.03021090165055
DGUOK|54009|ES	-0.0456953084415572	0.380377142857143	-3.00591538672826	0.0028095196140196	0.11719364886371	-3.0324359905883
FBXO44|657|ES	-0.0331380587872756	0.705644192224913	-3.00242015344249	0.00284127531437921	0.118348479212408	-3.04270477734766
FAM72A|9575|AP	-0.0796026785714271	0.590118644067797	-3.00144093439695	0.00285023073776991	0.118386381455671	-3.04557961392549
FAM72A|9576|AP	0.0796023809523821	0.409881598062954	3.00143019940498	0.00285032905754177	0.118386381455671	-3.04561112523776
TMC6|43755|AP	0.0440428081409336	0.265215316115147	2.99938669844676	0.00286910180241027	0.118996099576714	-3.05160761828203
FUT8|28012|AP	-0.0733684172077908	0.493653196125908	-2.99880191386478	0.00287449477068317	0.119049944391514	-3.05332290328988
PIN1|47441|AT	-0.00479504870129499	0.978514043583535	-2.99675503271746	0.00289344463583573	0.119664309163994	-3.05932427560151
FUT8|28010|AP	0.0732368695887463	0.50645382566586	2.99509714427997	0.0029088770500043	0.120033838464664	-3.06418226180516
NGLY1|63754|ES	-0.017335687229433	0.91483607748184	-2.99490860158835	0.00291063686171797	0.120033838464664	-3.06473457134053
VPS53|38219|AT	0.0314622294372303	0.280250363196126	2.99341936615299	0.00292457133476443	0.120283366909688	-3.06909590917938
VPS53|38218|AT	-0.0314612283549756	0.719750121065375	-2.9933777254017	0.00292496183549389	0.120283366909688	-3.06921782740181
PGPEP1|48419|AT	-0.00632824675324406	0.982652300242131	-2.99095373321677	0.00294777615055916	0.120997991549042	-3.07631213484128
LEKR1|67374|AD	-0.0677846569865295	0.761705281140705	-2.99064823490456	0.00295066299815199	0.120997991549042	-3.07720584750984
ATP9B|46230|AT	0.0379333333333353	0.738438983050847	2.99013671876413	0.00295550243668789	0.121025743442625	-3.07870205437214
ODF2|87749|AP	-0.0612653571428534	0.860575859564165	-2.98900090942375	0.00296627429477697	0.121199777287004	-3.08202346972265
ACAD10|24536|ES	0.0522940455146719	0.367789674468658	2.98879754251269	0.00296820678901757	0.121199777287004	-3.08261804233404
AGR2|78869|AP	-0.0279323863636335	0.961461016949153	-2.98837156092389	0.00297225841664834	0.121199777287004	-3.0838633356441
WDPCP|53727|AT	-0.0104533279220776	0.0708680387409201	-2.98788764603472	0.00297686720775563	0.121217699157265	-3.08527778207262
TMEM179B|16427|ES	-0.00430262445887164	0.988022518159806	-2.98561637315898	0.00299858630482584	0.121833388351596	-3.09191360932895
SLC43A1|15846|AP	0.0378227229136616	0.350091308851224	2.98543069720764	0.00300036823484017	0.121833388351596	-3.09245587277898
EIF4E2|58002|ES	-0.00528111471861203	0.974444552058111	-2.98491738758041	0.00300529950784001	0.121863428020838	-3.09395481674594
SCRN2|42120|RI	0.0388875811688327	0.469874334140436	2.98372787716374	0.00301675545463071	0.122157587866202	-3.09742742350642
STAU1|59737|AA	-0.0172251190476185	0.172870799031477	-2.9821779298652	0.0030317426855283	0.122558438522928	-3.10195028573508
WDR20|29337|AP	-0.00255081168831006	0.998929782082324	-2.98183318038138	0.00303508549688754	0.122558438522928	-3.10295598456312
LINC00908|45828|AT	-0.0279743235930728	0.233970460048426	-2.98061443485801	0.00304692994426361	0.122866076559667	-3.10651040095356
CARM1|47597|RI	0.030592125474559	0.0996294132172643	2.97899859518347	0.00306269880995029	0.123188692796057	-3.11122077887163
FAM211B|61457|ES	-0.0187498647186117	0.897973607748184	-2.97892645245803	0.00306340458456179	0.123188692796057	-3.11143102703125
CDC20B|72026|ES	-0.0611234418943234	0.927462219726527	-2.97486376046291	0.00310339109711173	0.12462429938871	-3.12326320709313
SNRPN|93602|ES	-0.0400767908249139	0.764984587032553	-2.97416790884452	0.00311028764217879	0.12472896952925	-3.12528825315144
MAPKAPK2|9592|AA	0.0115183170995673	0.0710239709443099	2.97349512172899	0.00311696892810021	0.124824730875462	-3.12724574612158
COPS7B|57959|ES	-0.0746561688311681	0.188048910411622	-2.97163209494562	0.00313553878798056	0.125168113720238	-3.1326640609104
FAM195A|32927|ES	0.0391048122595012	0.572558642722626	2.97153968932406	0.00313646247743313	0.125168113720238	-3.13293272317165
RPL15|63727|AP	-0.00438244047618841	0.974151089588378	-2.97134004993045	0.00313845892901058	0.125168113720238	-3.13351313208155
TRMU|62711|AA	0.0555927222479927	0.648002801798686	2.96930566069058	0.00315886980300049	0.125809562537584	-3.13942555441117
CLEC3A|37670|AT	-0.110777968073592	0.326627046004843	-2.96544152605341	0.0031979731032431	0.127192708623379	-3.15064497211466
MUM1|46457|ES	0.0321045400432904	0.136966246973366	2.96312022316425	0.00322167600579521	0.127416379555593	-3.15737808613285
SIAH1|36338|AP	0.0380538419913428	0.205894188861985	2.96290874469174	0.00322384338558119	0.127416379555593	-3.15799124428246
ATP9B|46232|AT	-0.0376864448051939	0.261026392251816	-2.96283202641785	0.00322462997784881	0.127416379555593	-3.15821366996115
ABCC5|67819|RI	0.0588552089345861	0.564007406510627	2.96266176826029	0.00322637626132979	0.127416379555593	-3.15870727170588
XRN1|67111|AT	-0.00726620670995315	0.963777723970944	-2.96244767752219	0.00322857334905915	0.127416379555593	-3.15932791153472
CDH26|60035|AT	-0.0427090854978326	0.821443777239709	-2.96231927595565	0.00322989171536328	0.127416379555593	-3.15970012152854
FEZ2|53196|ES	-0.0555239096320321	0.698260435835351	-2.9613612889207	0.00323974342075273	0.127477952510886	-3.16247664292148
UBE2F|58163|ES	-0.00796764069263789	0.95345617433414	-2.95991027771197	0.00325471760595912	0.127477952510886	-3.16668045101795
EPB41L4B|87163|AT	-0.00420903679653428	0.990123002421307	-2.95966640950757	0.003257240486794	0.127477952510886	-3.16738678183425
CD97|47967|ES	0.0518850383834113	0.604280229063377	2.95883720893264	0.00326583216789847	0.127477952510886	-3.16978803039462
CDH26|60034|AT	0.0426411580086585	0.178612784503632	2.95813917491131	0.00327308083780817	0.127477952510886	-3.17180893913916
FAM13C|11832|AA	-0.0375327063363224	0.061859401302894	-2.95797110518907	0.00327482833822142	0.127477952510886	-3.17229545686636
MFF|57806|ES	-0.0434473755411246	0.486282082324455	-2.95770525978263	0.00327759420051363	0.127477952510886	-3.17306495544137
WDR55|73716|RI	-0.0160209415584384	0.898118401937046	-2.95753559554594	0.00327936050781156	0.127477952510886	-3.17355601969897
WASH4P|32778|RI	0.0395088474025979	0.262802663438257	2.95746539872781	0.00328009155362174	0.127477952510886	-3.17375918454659
COQ10A|22415|AP	-0.0580629659692148	0.377632472423998	-2.95745459914421	0.00328020403619311	0.127477952510886	-3.17379044047845
PXN|24748|ES	-0.0582818467412209	0.340925999461932	-2.95741075375161	0.00328066074210813	0.127477952510886	-3.17391733578477
MTMR14|63114|ES	0.0428700000000006	0.206851283292978	2.95708384265536	0.00328406777294674	0.127477952510886	-3.17486340991557
MORF4L2|89772|ES	-0.0193087418831157	0.888511404358354	-2.95389946544302	0.00331742462009406	0.128119590692281	-3.18407368996643
P4HA2|73257|ME	-0.0199952651515133	0.806634866828087	-2.9534508083394	0.00332214918493942	0.128119590692281	-3.18537059138874
MPDU1|38997|AT	0.0150298160173162	0.0581372881355932	2.9534284823894	0.0033223844479866	0.128119590692281	-3.18543512250492
STXBP4|42570|AT	0.0351047889610394	0.15594406779661	2.95195249880822	0.00333797167198598	0.128119590692281	-3.18970028080839
APBB3|73673|RI	0.0661475333694105	0.651179862792575	2.95195001550749	0.00333799795327986	0.128119590692281	-3.1897074550949
STXBP4|42571|AT	-0.0351037878787848	0.844056416464891	-2.95185564041307	0.00333899688493691	0.128119590692281	-3.1899801016208
SLC43A1|15844|AP	-0.0374022508567804	0.649566612187248	-2.95138911974318	0.00334393887913117	0.128119590692281	-3.19132774167005
RARB|63744|AP	0.0811716321484428	0.572577199066067	2.95111595633844	0.00334683568387768	0.128119590692281	-3.19211673507235
HSPA2|27896|AP	-0.0126132196119393	0.994441472526035	-2.95085764348321	0.0033495771133546	0.128119590692281	-3.19286277039266
C21orf49|60379|AT	-0.0316489989177486	0.116149636803874	-2.95032084939099	0.00335528058078189	0.128119590692281	-3.19441288929053
FAM227B|30540|AT	0.0203733766233775	0.242905569007264	2.95027575686152	0.00335576009532509	0.128119590692281	-3.19454309224245
CLEC3A|37671|AT	0.110191970298223	0.673848399246704	2.94971521951476	0.00336172608729034	0.128119590692281	-3.19616146312367
RPP14|65434|AD	-0.0596221046347821	0.485253091298666	-2.94955265461701	0.00336345813384007	0.128119590692281	-3.19663076171704
ACSL1|71319|AP	-0.0617935957792199	0.29642210653753	-2.94932006533981	0.0033659376728306	0.128119590692281	-3.19730216626668
UCHL5|9246|ES	0.0275216483285239	0.213454960990046	2.94924880882464	0.00336669764356136	0.128119590692281	-3.19750784894828
APOC2|50375|RI	-0.0889754870129856	0.603273849878935	-2.94778131734337	0.00338238376227828	0.128548268633305	-3.20174271929041
SYS1|59527|AT	-0.00643511904761673	0.953049636803874	-2.94692113576616	0.00339160932115046	0.128642208909115	-3.20422408229522
FKBP11|21496|AT	0.0321740530303035	0.25328813559322	2.94672605067255	0.00339370483020195	0.128642208909115	-3.20478674705276
SYNE1|78184|ES	-0.0400499566455338	0.885058340251355	-2.94610761891868	0.00340035554491965	0.128726480615877	-3.20657019293629
TPD52L1|77416|ES	-0.0408514610389594	0.564867554479419	-2.94534296733606	0.00340859519619651	0.128812229098946	-3.20877481432419
ARHGEF1|50101|ES	0.0401686263141628	0.217008751297129	2.94486933243145	0.00341370808629271	0.128812229098946	-3.21014010965515
C1RL|20074|AA	0.0260814853896108	0.133633631961259	2.94466536174514	0.00341591210825093	0.128812229098946	-3.21072800870933
CTAGE5|27377|ES	-0.0115711038961022	0.960989104116223	-2.94359631851812	0.00342748502142153	0.129081216985505	-3.21380864384161
ZMYM6|1710|AT	0.0206257846320357	0.335961259079903	2.94248957001358	0.00343950384137683	0.129366280315899	-3.21699680345862
TPD52L1|77411|ES	-0.0191939754689724	0.915825827280065	-2.94064605211166	0.00345960917299724	0.129954363172767	-3.22230478877183
MYH11|34189|ES	-0.039930942460317	0.155129047619048	-2.93758279066829	0.00349325450377509	0.130869930731745	-3.23111769125242
HAX1|7820|ES	-0.032935067468902	0.958553577770091	-2.93744881733654	0.00349473279794455	0.130869930731745	-3.23150292709995
D2HGDH|58414|ES	0.0632246212121221	0.3727799031477	2.9371993529946	0.00349748697043978	0.130869930731745	-3.23222020860237
CDC42EP2|16810|AP	-0.00621430735929773	0.99426401937046	-2.93569143091169	0.00351417720033296	0.131157332993202	-3.23655467314597
AKR1C2|10650|AT	0.0476459812409815	0.125009895076675	2.93569026974357	0.00351419008054289	0.131157332993202	-3.236558010057
HERC3|69900|ES	0.0308303122563217	0.787876115999987	2.93461630248083	0.0035261214955487	0.131308758008157	-3.23964378537143
EEF1A1|319302|ES	0.0393371753246758	0.175821549636804	2.93451219635199	0.00352728004417591	0.131308758008157	-3.2399428506306
FAM172A|72787|ES	-0.039891750240498	0.797212746838849	-2.93156763822504	0.00356019296180344	0.132282783607552	-3.24839745712867
EPB41L1|59273|ES	-0.054129304954303	0.551684153887544	-2.93129728612637	0.0035632288442369	0.132282783607552	-3.24917330162344
PTK2B|83156|ES	-0.0250062770562737	0.922197336561743	-2.93095335470056	0.00356709439183878	0.132282783607552	-3.25016020163526
TMEM242|78240|AT	0.0279059523809526	0.0898111380145278	2.9288957502904	0.003590300499064	0.13281497459544	-3.25606211056142
TMEM242|78239|AT	-0.0279056547619002	0.910188619854722	-2.92887089875924	0.00359058162041741	0.13281497459544	-3.25613336890409
MORF4L2|89765|AP	-0.024361336580086	0.273686924939467	-2.92764887298875	0.00360443003036098	0.133157812836995	-3.25963664409257
HSF1|85559|ES	0.0199956980519486	0.198855690072639	2.92695176584841	0.00361235170712465	0.133255035581541	-3.26163446656164
AKR1C2|10651|AT	-0.0475092748917715	0.874878886198547	-2.92661112978945	0.00361622835089206	0.133255035581541	-3.26261052121558
LBH|53112|ES	-0.0325908820346316	0.11945617433414	-2.926107782947	0.0036219636933843	0.13329743344488	-3.26405260601093
RAD1|71744|ES	0.0186962914862917	0.0662868603712671	2.92524060603218	0.00363186414369061	0.133405798884588	-3.26653650307758
C5orf45|74948|RI	0.0475466720779233	0.367667312348668	2.92504636201557	0.00363408518664764	0.133405798884588	-3.2670927888609
UBE3B|24308|AT	0.00788127705627722	0.05329200968523	2.92416690863599	0.00364415663504336	0.13346030997964	-3.26961096826894
SMARCA4|47611|ES	0.017053661616162	0.150453107344633	2.92411509052702	0.00364475084693658	0.13346030997964	-3.26975931878866
POLR2J3|81114|AD	0.0211248106060608	0.0900864406779661	2.92251741386922	0.0036631152776428	0.133964042241744	-3.27433208376357
NFATC3|37186|ES	-0.0334928030303019	0.316327602905569	-2.92189630359061	0.00367027737117275	0.134057342072207	-3.27610913753634
ING4|19914|ES	-0.0433062229437186	0.86373607748184	-2.92048798393851	0.00368656422627161	0.134483272665773	-3.28013712762741
PIP5K1C|46721|AT	-0.00470240800865551	0.982378934624697	-2.91919256004749	0.00370160367322932	0.134859170741958	-3.28384057514103
SRSF5|28157|AT	0.0164612012987016	0.0968922518159806	2.91780848670595	0.00371773415247866	0.134859170741958	-3.28779571793311
SRSF5|28155|AT	-0.0164609036796493	0.903107506053269	-2.91777693111428	0.00371810265908058	0.134859170741958	-3.28788587054718
LARP7|70383|AP	0.0284637716450227	0.292726150121065	2.91748615115671	0.00372149995990755	0.134859170741958	-3.2887165690896
LARP7|70384|AP	-0.0284637716450196	0.707273849878935	-2.91747635688277	0.0037216144396914	0.134859170741958	-3.2887445479333
QSER1|14865|AP	0.0431927083333359	0.874401598062954	2.91700668784823	0.00372710791064076	0.134859170741958	-3.29008612369296
MEIS1|53810|RI	0.0568208808321318	0.268461587301587	2.91681620387143	0.00372933800909865	0.134859170741958	-3.29063016838096
QSER1|14864|AP	-0.0431760768398265	0.125708377723971	-2.91617182915523	0.00373689107831637	0.134964436286919	-3.29247032581286
ANKAR|56521|ES	-0.0595501833814301	0.817207866559053	-2.91368440827405	0.00376617859496106	0.135853444751734	-3.29957005802759
DOCK9|26178|ES	-0.0379254545454522	0.436537723970944	-2.91165279142199	0.00379025453495796	0.136444107086346	-3.30536449635703
PIGL|39428|AT	-0.0144492153679649	0.112868280871671	-2.91077835826415	0.00380066026463902	0.136444107086346	-3.3078573007573
RBMX|90221|AA	-0.0109416937229405	0.94241210653753	-2.91077096652298	0.00380074833709253	0.136444107086346	-3.30787836981985
KLK2|51239|ES	0.0518505140692654	0.330919128329298	2.91072256159214	0.00380132512691547	0.136444107086346	-3.30801633963109
HEATR5B|100123|ES	-0.0117754125545406	0.916364267938814	-2.9095410162146	0.00381542912056618	0.136715590485882	-3.3113834457821
ECHDC2|3033|ES	0.0349526064213573	0.217910734463277	2.90930155944138	0.00381829330241922	0.136715590485882	-3.31206567727221
PHPT1|88224|AP	-0.0282150405844137	0.850613050847458	-2.907617014596	0.00383849789969014	0.137269972860506	-3.31686355723883
ZNF664|25128|ES	0.0349151739838471	0.727317465028037	2.90654213599591	0.00385144099978494	0.137563630992319	-3.31992360672738
APTX|86087|ES	-0.0427739650974007	0.769001755447942	-2.9059031196666	0.00385915453342204	0.137670010926027	-3.32174229431899
BLOC1S3|50414|AP	0.0501706091634908	0.606807432357124	2.90523181227991	0.0038672730196674	0.137790558546336	-3.3236524712544
IP6K2|64747|RI	0.0320712662337695	0.927670460048426	2.90355577548872	0.00388761026153465	0.138345631265432	-3.32841971446319
PARP8|71972|AP	0.0196201569264072	0.0866261501210654	2.90295431984182	0.00389493214033249	0.13843674455749	-3.33012982388661
PUM1|1445|AA	0.0210571374458889	0.849776561743341	2.90113262424546	0.00391718549580564	0.138979082804888	-3.33530734766415
ZSWIM7|39396|ES	0.0176210795454549	0.0815810895883777	2.90015944739733	0.00392912100519869	0.138979082804888	-3.33807197930242
MUM1|46451|AT	0.0150118777056279	0.0674687651331719	2.90014392717935	0.00392931162087603	0.138979082804888	-3.33811606241658
MUM1|46452|AT	-0.015011877705624	0.932531234866828	-2.9001439271786	0.00392931162088526	0.138979082804888	-3.3381160624187
SUMF2|79794|ES	0.060065365163112	0.543395465909528	2.89875013441514	0.00394646426445748	0.139214122875185	-3.34207402194913
MON2|22839|ES	-0.0537754491341979	0.438324842615012	-2.89818177824956	0.00395347827923277	0.139214122875185	-3.34368746124399
MCCC1|67775|ES	-0.0315814269072475	0.950724556285791	-2.89796607825577	0.00395614317956938	0.139214122875185	-3.3442997070153
ELP6|64525|AP	0.0135889790764793	0.0712861178369653	2.89761881625344	0.00396043692358142	0.139214122875185	-3.34528528826096
MADD|15716|ES	-0.0137317099567075	0.923876755447942	-2.89740843868662	0.00396304021636302	0.139214122875185	-3.3458823159544
PLA2G6|62205|ES	0.0573606588203475	0.347463571428571	2.89713354860882	0.00396644416190599	0.139214122875185	-3.34666236013085
ZNF670|10510|ES	-0.0757781520562734	0.697684697336562	-2.89658542593634	0.0039732394831502	0.139214122875185	-3.3482175330314
FN1|57365|RI	-0.0226461038961026	0.561813559322034	-2.89585739375375	0.00398228162706897	0.139214122875185	-3.35028272127966
ATP5J2|80640|AT	0.0558526731601738	0.204779757869249	2.89541597670057	0.00398777314491649	0.139214122875185	-3.35153463381852
FBLIM1|775|AA	0.0350053863035133	0.451372859833199	2.89499055522056	0.00399307219661052	0.139214122875185	-3.35274100758078
ATP5J2|80642|AT	-0.055768279220776	0.794772881355932	-2.89407303317557	0.00400452270390951	0.139214122875185	-3.35534225859937
ATG16L2|17666|AA	0.059846493506495	0.637374963680387	2.89397685898592	0.00400572467100235	0.139214122875185	-3.35561487455668
AADAT|71164|AP	0.0190826055194808	0.0754517917675545	2.89386905434511	0.00400707238406552	0.139214122875185	-3.35592044792396
CCDC64B|33364|AP	0.0541921807359312	0.390856900726392	2.89377195166597	0.00400828666087501	0.139214122875185	-3.35619567711491
DCTPP1|36110|AP	-0.0136423484848484	0.0454092493946731	-2.89349719013907	0.00401172439267834	0.139214122875185	-3.35697441698539
KIAA1324L|80287|ES	-0.0252929411158818	0.946611290195106	-2.89337141783002	0.00401329891330659	0.139214122875185	-3.35733086209822
ANXA8L2|11455|RI	-0.0187831203295672	0.957240868788193	-2.89273824484299	0.00402123404640663	0.139214122875185	-3.35912508055281
SEC31A|69727|ES	-0.0574375811688297	0.767331476997579	-2.89266557600327	0.00402214567019176	0.139214122875185	-3.35933097768492
AP3S2|32455|ES	-0.0337913690476185	0.183805569007264	-2.8920801833258	0.00402949623737243	0.139228507277569	-3.36098942593723
UQCC1|59083|AT	0.0348974837662342	0.145432203389831	2.89186997065084	0.00403213878818578	0.139228507277569	-3.36158489086101
AMT|64868|ES	-0.00949954725829305	0.990945068603713	-2.89098574354959	0.00404327156682952	0.139299589507921	-3.36408916689239
ATP5A1|300060|ES	0.0494298012866769	0.205234611245628	2.89094543079595	0.00404377978760009	0.139299589507921	-3.36420332168959
C6orf52|75303|ES	-0.0534447847522836	0.435938165186979	-2.89003026464868	0.00405533290767361	0.139399825254367	-3.36679441308967
DENND1A|87515|AT	0.0192908279220781	0.055856416464891	2.88995543583664	0.00405627888027772	0.139399825254367	-3.36700623955435
PIP5K1A|7576|ES	-0.00478160443722342	0.991014794188862	-2.88953858859666	0.0040615522693264	0.139416258179924	-3.36818616026212
TCEB1|84196|AP	0.0205242284264751	0.926954270688038	2.88726075020845	0.00409047887373323	0.140243611762877	-3.37463088419457
EEF1D|85446|ES	-0.0403233326569255	0.270336592009685	-2.88419850140311	0.00412966253588559	0.141394386980569	-3.38328726172271
ATP6V0A1|41048|ES	0.0265750822108889	0.963034918808841	2.88387903246225	0.00413376999840007	0.141394386980569	-3.38418982967913
FNTA|83754|AD	0.0259119047619052	0.147761985472155	2.88346670731572	0.0041390768274441	0.141409541340905	-3.38535459430498
LTA4H|23822|ES	0.0256061787088575	0.0711691533110419	2.88276005754371	0.00414818618986797	0.141554419347678	-3.38735041555804
SERPINA1|29137|ES	0.0369336580086581	0.124053317191283	2.8818909552854	0.00415941474616035	0.141741736900596	-3.38980441410949
DNAJA3|33720|ES	-0.0227384909361456	0.430279630750605	-2.88158100900007	0.00416342585516644	0.141741736900596	-3.39067940703252
AFMID|43795|ES	-0.055573782553423	0.671781010415466	-2.88072470106919	0.00417452591039349	0.141953410899158	-3.39309633473239
SLC15A4|25186|AP	-0.0582955707371314	0.65661781409739	-2.88031192859099	0.00417988617168594	0.141969638499529	-3.39426113792002
PTPN12|80201|ES	-0.00644205357142114	0.989155278450363	-2.87926387141181	0.00419352440504618	0.142258001392514	-3.39721793152801
NPR3|71662|AP	0.0454712554112562	0.268912929782082	2.87890818471376	0.00419816211029707	0.142258001392514	-3.39822116492233
FBXO5|78210|AP	-0.0331237613662339	0.889985807177991	-2.87841448670566	0.00420460704765022	0.142310530038862	-3.39961346931897
FBXO16|83214|AT	0.0212400162337664	0.0653108958837772	2.87727016149359	0.00421958019100007	0.142651249387367	-3.40283976068505
PHPT1|88223|AP	0.0279912202380957	0.149570338983051	2.87671988604481	0.00422679764523104	0.142729285409346	-3.40439075932891
NPR3|71661|AP	-0.0454127137445867	0.731039443099274	-2.87474488529583	0.00425279454995922	0.1434405437883	-3.40995512189676
COQ4|87736|AT	-0.0223271374458843	0.893542372881356	-2.87385038134759	0.004264616707887	0.14347857519175	-3.41247408743366
ZNF691|2132|ES	-0.050292044252042	0.778783093892924	-2.87365207104077	0.00426724171165442	0.14347857519175	-3.4130324366791
EIF3K|49681|ES	0.0217658867078476	0.973879164707792	2.87327054984605	0.00427229598703914	0.14347857519175	-3.41410651815201
GLS2|22442|RI	0.0677163933982697	0.317772203389831	2.87316751453695	0.0042736619012195	0.14347857519175	-3.41439656587203
PAM|72893|ES	-0.0103419101731578	0.950721549636804	-2.87197219859336	0.00428953699261075	0.143730205547484	-3.41776068847199
LUC7L|119069|ES	0.0070982587997348	0.950189701660325	2.87185892437688	0.00429104417745121	0.143730205547484	-3.41807942007551
RARA|40857|AP	0.036795725108226	0.386806053268765	2.87127725134685	0.00429879129811696	0.143821488567304	-3.41971594455312
ECHDC2|3022|AT	-0.0426125541125522	0.67656004842615	-2.87091196802195	0.00430366289652455	0.143821488567304	-3.42074349848372
WDPCP|53729|AT	0.010388582251084	0.926318401937046	2.8700871647088	0.00431468136458703	0.143931728722607	-3.42306323517769
AKR1A1|2696|AT	-0.00799751082250899	0.958407748184019	-2.86992410166598	0.00431686274493062	0.143931728722607	-3.42352176969748
DYNC2H1|18489|ES	-0.00483376623376508	0.999098789346247	-2.86883228943016	0.00433149436735662	0.144254143455357	-3.4265913091718
RAD52|19640|AT	-0.0255689393939361	0.879846004842615	-2.86836186065828	0.00433781258851839	0.14429927139426	-3.42791353470171
MAP4|64547|AP	0.0453648295237155	0.910437175892661	2.86741142606252	0.00435060325079871	0.144541405717786	-3.43058426815956
PSMG1|60601|ES	-0.0100157738095205	0.95781985472155	-2.86708275071987	0.00435503444344708	0.144541405717786	-3.43150765221514
ABCB8|82291|AD	0.0187131075637328	0.0799056470271725	2.86646848655958	0.00436332694740225	0.144651502472945	-3.43323309992993
ERCC1|50443|ES	-0.00959307359307005	0.939259079903148	-2.86585331259882	0.00437164612873964	0.144762231830269	-3.4349607472219
RPL28|52094|AT	-0.0257310335497832	0.148179176755448	-2.86521575283747	0.004380283265133	0.144883225995992	-3.43675088655322
LIMK2|61834|AP	-0.0463433170995655	0.697522518159806	-2.86426260802857	0.00439322464374836	0.145020569514698	-3.43942641135371
LIMK2|61833|AP	0.0463420183982691	0.302477239709443	2.86417531832048	0.00439441156161688	0.145020569514698	-3.43967139514329
TXNL4A|46285|ES	-0.0202638798701272	0.913944309927361	-2.86264039966906	0.00441533026805734	0.145310787702307	-3.44397806396051
MTMR11|7414|RI	0.0172659361471922	0.973890799031477	2.8616314719025	0.00442912977893486	0.145310787702307	-3.44680770124622
MYOM3|1086|AT	-0.0349984226190461	0.973459007263923	-2.86143359799908	0.00443184077668455	0.145310787702307	-3.44736254566673
TCAIM|64362|AA	0.0457890942589178	0.60603324512856	2.86127005682408	0.00443408253339913	0.145310787702307	-3.44782109224762
PRPF38B|3945|AT	-0.0159124188311675	0.927514527845036	-2.86106664954756	0.00443687219772799	0.145310787702307	-3.44839138265833
PRPF38B|3946|AT	0.0159121212121215	0.0724857142857143	2.86099115678563	0.00443790796239123	0.145310787702307	-3.4486030308475
GTF2H2C|72393|ES	-0.00720900974025529	0.978381840193705	-2.86097049413186	0.00443819149341848	0.145310787702307	-3.44866095881996
SRSF5|28161|AD	-0.0213575216450212	0.272578208232445	-2.85860142584565	0.00447080907568995	0.146214064191912	-3.4553000015765
SUV420H1|17300|ES	-0.0115981466450179	0.966652663438257	-2.85782593207193	0.00448153342151519	0.146400115390037	-3.4574720858621
TSGA10|54661|AP	0.0438126975108231	0.207064213075061	2.85708298764403	0.00449182957640754	0.146571776772697	-3.45955247129794
GAK|68414|ES	-0.00315251623375723	0.996530992736077	-2.85349533962346	0.00454185266213902	0.148036839255874	-3.46959125011118
PARP3|65116|ES	0.060649203385901	0.473817984549752	2.85277837584058	0.0045519099049896	0.148036839255874	-3.47159596910384
EIF5A|38908|AP	-0.0182034632034627	0.181853753026634	-2.85209154789991	0.00456156339893265	0.148036839255874	-3.47351597045336
PLAGL1|77994|AP	0.0609777174165131	0.401570928648295	2.85200435512477	0.00456279023993394	0.148036839255874	-3.47375968274757
NTRK2|86721|AT	0.00782578463203842	0.963960532687651	2.85194966642675	0.0045635598872218	0.148036839255874	-3.47391253932744
FYN|77273|ME	-0.0493871031746016	0.74280790960452	-2.85168557678926	0.00456727814585262	0.148036839255874	-3.47465063827033
INTS3|7758|RI	0.0152739448051951	0.0663360774818402	2.85080527481134	0.0045796922847517	0.14821041358394	-3.47711050247171
LSMD1|39063|RI	0.0193137229437234	0.143068958837772	2.85058321051964	0.00458282870647183	0.14821041358394	-3.47773091059347
ABCA2|88255|AA	0.0739103091931234	0.446189420231369	2.8492328843991	0.00460194269599117	0.148359913580804	-3.48150248137897
PATZ1|61846|AA	0.0398277858517154	0.389699032245667	2.8483904148188	0.00461390460676948	0.148359913580804	-3.48385469727682
GPSM1|88149|AP	-0.055458840187589	0.253060355125101	-2.84822995530898	0.00461618611261327	0.148359913580804	-3.4843026321943
DCAF11|26845|ES	0.0315848939621178	0.898303523389235	2.84816852383279	0.00461705985215536	0.148359913580804	-3.48447411640779
DPP9|46820|AT	0.0181465097402601	0.0833484261501211	2.84759040193026	0.00462528984289243	0.148359913580804	-3.48608775302713
DPP9|46822|AT	-0.0181459145021614	0.916651089588378	-2.84749532244138	0.00462664464535136	0.148359913580804	-3.48635310590825
PTGES3L|41170|ES	-0.0267731637591859	0.956870079941581	-2.84711950101372	0.00463200331440782	0.148359913580804	-3.48740188491104
TMBIM4|22891|AT	-0.0367744859307346	0.488063680387409	-2.84673478144417	0.00463749469994725	0.148359913580804	-3.48847535750233
TOM1L1|42534|AT	0.0110974296536798	0.0881585956416465	2.84671144280246	0.00463782801982222	0.148359913580804	-3.48854047419532
TMBIM4|22893|AT	0.0367734848484864	0.51193583535109	2.84666581099872	0.00463847979104874	0.148359913580804	-3.48866778912588
POLDIP3|62538|ES	-0.0625693331841016	0.450501452411531	-2.84612701951312	0.00464618178995539	0.148419029886562	-3.49017089497761
DMD|88772|ES	-0.0694707818297762	0.550589244302241	-2.84565911821216	0.00465287984390482	0.148419029886562	-3.4914760114015
SBDS|79906|ES	-0.0094119080687789	0.92947143126177	-2.84546629503413	0.00465564267925104	0.148419029886562	-3.4920137927899
PER1|39090|AP	-0.047922487792464	0.595153609189438	-2.84483435599654	0.00466470776654403	0.148545140859256	-3.49377601716008
CDADC1|25882|AA	-0.0145406114718554	0.965453026634383	-2.84356270396885	0.00468299808627479	0.148803309143536	-3.49732100380275
AUTS2|79911|ES	0.0305496167533826	0.859476074505727	2.84339930900672	0.00468535293347596	0.148803309143536	-3.4977763897526
NCOA3|59724|AA	0.0250647180346764	0.924280605248481	2.84320399600199	0.00468816919500168	0.148803309143536	-3.49832069909472
DNMT1|47475|ES	0.0344271455627711	0.228844721549637	2.84171397222697	0.00470970485445644	0.149275954108362	-3.50247199847559
MAP4|64546|AP	-0.0405276109307356	0.075602784503632	-2.84135964376784	0.00471483925581822	0.149275954108362	-3.50345887177637
SCP2|3045|ES	0.0486401244588751	0.368777723970944	2.84107383816687	0.00471898443043173	0.149275954108362	-3.50425480945048
PLCB3|16610|ES	-0.00645919642856574	0.98989779661017	-2.84075603008187	0.00472359763980507	0.149275954108362	-3.50513978018309
LMO7|26068|ES	-0.0822520179151198	0.255106338829317	-2.83933108688894	0.00474433210735341	0.149768416600644	-3.50910651724855
TCEB1|84198|AP	-0.0191835941257813	0.071956342480495	-2.83857411933471	0.00475538040019935	0.149954370667458	-3.51121297466876
MYO15A|39577|AP	-0.0351039799783476	0.951068910411622	-2.83768502882274	0.00476838693160772	0.150050911614308	-3.51368640858147
PCDHA2|73769|AT	0.055550967712843	0.138739628732849	2.83760417772966	0.00476957130600744	0.150050911614308	-3.5139112979187
SPINK1|73963|AT	-0.0885422456709938	0.766806707021792	-2.83730713545553	0.00477392492409833	0.150050911614308	-3.51473747552912
EPS8L1|52008|AP	0.0266256709956712	0.0610679176755448	2.83624389023329	0.00478953804162839	0.150379081017607	-3.51769404768424
PICALM|18172|ES	-0.0437362554112538	0.537189830508475	-2.83493429509666	0.00480883239395513	0.150821998944824	-3.52133418186433
TYMP|62852|AA	0.0481230489417999	0.557696187785849	2.83393948458892	0.00482353615109217	0.151000024874385	-3.52409826411908
MIPOL1|27300|AT	-0.0398850378787864	0.393460532687651	-2.83384762803952	0.00482489589008405	0.151000024874385	-3.52435344060807
NCAM1|18767|AT	0.0491401163419927	0.731339782082324	2.83325367842166	0.00483369644429354	0.151112785399345	-3.52600323414176
TMEM106C|21391|AD	0.028206899350651	0.597659806295399	2.83254710524255	0.00484418472572303	0.151277536724582	-3.52796542513272
KCNAB2|361|AP	0.0737174594155858	0.488877772397094	2.83219811040915	0.00484937278074259	0.151277536724582	-3.5289344285411
NCAM1|18768|AT	-0.0491132224025969	0.268639636803874	-2.83171326099076	0.00485658878400025	0.151340259706349	-3.5302804491185
WDR6|64794|RI	0.0483236201298706	0.236287167070218	2.83094056276911	0.00486810898729018	0.151536831580808	-3.53242512656264
SYT7|16268|ES	-0.0432091226250593	0.325235002690342	-2.83054025853241	0.00487408689825591	0.15154395448589	-3.53353597734459
TSC2|33193|ES	0.0455005952380962	0.281282566585956	2.82989447978307	0.00488374463303354	0.15154395448589	-3.53532770543073
ARL5A|55597|AD	-0.0196424972943692	0.92986215496368	-2.82974736302904	0.00488594721840345	0.15154395448589	-3.53573582927719
ATXN2L|35850|ES	0.0253937842712844	0.0565770137207425	2.82923671754425	0.00489359944060948	0.15154395448589	-3.53715227776176
CEP76|44708|ES	-0.0523041883116866	0.430340871670702	-2.82918336507798	0.0048943995756432	0.15154395448589	-3.5373002547401
GGACT|93447|ES	0.0307219997595006	0.199338557976863	2.82839180098809	0.00490628474420133	0.151750343247776	-3.53949540048464
HAUS5|49218|RI	0.0616709436628198	0.348577678235136	2.82740081388182	0.00492120113919057	0.152049948906298	-3.54224274830343
HCFC1R1|33354|ES	-0.0166775974025959	0.883608474576271	-2.82458763198982	0.00496376989513171	0.153198941177338	-3.55003678380034
OXNAD1|63637|AT	0.0153943722943725	0.0548082324455206	2.8241615527073	0.00497024634270785	0.153198941177338	-3.55121660308383
SSBP1|82055|AD	0.0115086309523814	0.172065617433414	2.82390189714866	0.00497419689314875	0.153198941177338	-3.55193550886779
PIDD|13769|AA	0.0497458522727283	0.586787239709443	2.82302036491103	0.00498763030754577	0.153345675751685	-3.55437572409031
SLC7A2|82807|ME	0.0316471614778532	0.893120588736573	2.82277363882935	0.00499139598742905	0.153345675751685	-3.55505856811412
FKBP11|21495|AT	-0.0321956709956692	0.743159322033898	-2.8225517906267	0.00499478416925244	0.153345675751685	-3.55567251060195
SSSCA1|16871|RI	0.0104529186958877	0.0845037227602906	2.82153518318256	0.00501033704265973	0.153562785034683	-3.55848527525576
AKT2|49873|AT	-0.00678628246752955	0.970382082324455	-2.82117801546063	0.00501581170397391	0.153562785034683	-3.55947326084229
CORO1B|387271|ES	0.0628375142582296	0.396566266190092	2.82079576832965	0.00502167679515066	0.153562785034683	-3.5605304869683
NTNG2|87972|AT	0.0478890602453106	0.162994242668819	2.82071069200891	0.00502298302840969	0.153562785034683	-3.5607657738661
ARAP1|17641|ES	0.0354456048581057	0.259253806833468	2.82005166300668	0.00503311198776437	0.153710817155737	-3.56258815184236
MFSD10|68616|ES	-0.00402705627705269	0.987094430992736	-2.81948946555054	0.00504176733797022	0.153792541897842	-3.56414244286727
RGS12|68643|ES	-0.0253144209956683	0.83140387409201	-2.81890187512391	0.00505082805988122	0.153792541897842	-3.56576661845812
LMBR1L|21525|ES	0.0435039826839835	0.291879007263923	2.81884816166002	0.0050516570651592	0.153792541897842	-3.56591507314104
ZNF185|90396|AP	-0.0505089450719355	0.845144825624318	-2.81778130684038	0.00506814833571655	0.15398366142564	-3.56886311066149
TMCO4|916|ES	0.0158459911616189	0.932009644874899	2.8177568250795	0.00506852734348	0.15398366142564	-3.56893074845421
FAM92A1|84515|AP	0.0403296073833577	0.167859601829432	2.81605835379898	0.00509488462952624	0.154462643700884	-3.57362187569164
CTNND1|15986|ES	-0.0347325494880475	0.777236318418336	-2.81601715864174	0.00509552544755138	0.154462643700884	-3.57373562168785
RMDN2|53231|AP	0.0396104711291883	0.910737568450023	2.81571475654516	0.00510023175183493	0.154462643700884	-3.57457055013461
AKT2|49874|ES	-0.00423479437229102	0.991649152542373	-2.8149440025863	0.00511224488660311	0.154665356746201	-3.57669820210074
EIF3M|14846|AT	-0.00785062229437039	0.964583050847458	-2.81390454251786	0.00512848678236776	0.154901144167063	-3.57956672465101
NUDT8|17259|RI	0.0175221882945101	0.136818686344594	2.81365640083907	0.0051323709894567	0.154901144167063	-3.58025135251589
FXN|86528|AT	-0.00980538419913213	0.955159079903148	-2.81342331355616	0.00513602197761055	0.154901144167063	-3.58089439208482
GPATCH2|9839|AT	0.0357091720779238	0.609497820823245	2.81170386494247	0.00516302761867887	0.155384461069132	-3.58563641105236
GPATCH2|9838|AT	-0.0357082792207778	0.390501452784504	-2.81163825393341	0.00516406065068748	0.155384461069132	-3.58581730255382
CARKD|26258|ES	-0.00410971320345732	0.990730508474576	-2.8111384637399	0.00517193590052818	0.155384461069132	-3.58719510564609
FEZ2|53198|ES	-0.019346336580086	0.136735496368039	-2.81087030927412	0.0051761657285949	0.155384461069132	-3.58793424678718
CABP1|24774|AP	-0.0564465503246744	0.388016513317191	-2.81070534284063	0.00517876944266316	0.155384461069132	-3.58838892665912
REPS2|88583|ES	-0.0289929383116869	0.513504358353511	-2.80991303291845	0.00519129126436784	0.155599589917763	-3.59057233047357
ARSA|62894|AD	-0.00973301677488858	0.955305399515738	-2.80794997095791	0.00522243425508903	0.156358029922405	-3.5959794757936
MYO1B|56608|ES	-0.0525280762986999	0.340970290556901	-2.80764101584591	0.0052273510725933	0.156358029922405	-3.59683014429938
ANKLE2|25298|AT	-0.00612072510822148	0.979780871670702	-2.80687609137491	0.00523954240829304	0.156561619710906	-3.59893587867945
SLC15A4|25185|AP	0.0437424512987018	0.205154479418886	2.80637929296833	0.00524747416443554	0.156568237844653	-3.60030320221203
ZFPL1|16751|AD	0.0128071428571431	0.0690234866828087	2.806187811159	0.0052505342195273	0.156568237844653	-3.60083014972924
TUBGCP5|29672|AT	0.0098414231601733	0.053801210653753	2.80576471876438	0.00525730136205277	0.156609405533117	-3.60199435426664
TUBGCP5|29673|AT	-0.00984012445887317	0.946199031476998	-2.80539705831746	0.00526318831976542	0.156624296017257	-3.60300589198054
COPS4|69764|ES	-0.00807586580086562	0.0632169491525424	-2.80436570687965	0.0052797341696508	0.156956023771398	-3.6058427501132
C1orf210|2154|AD	0.0149564698322535	0.943247608958838	2.80371673686358	0.00529016967617067	0.156979699272431	-3.60762730679778
TMCO1|8810|AD	-0.00410449134198954	0.964892493946731	-2.80320589308528	0.005298397246347	0.156979699272431	-3.60903176030374
FOSB|50451|AT	0.0315733495670999	0.104418401937046	2.80305195159213	0.00530087887746255	0.156979699272431	-3.60945494055139
FOSB|50450|AT	-0.0315724567099529	0.895580871670702	-2.80297450046798	0.00530212783536932	0.156979699272431	-3.60966784275955
TATDN1|85078|AT	-0.014556574675322	0.960753026634383	-2.80147619851174	0.00532634163993273	0.157517422999019	-3.61378534905525
EDARADD|10372|AP	-0.0291329006476294	0.941073020388947	-2.80109379174572	0.0053325376850665	0.157517422999019	-3.61483590743233
CARM1|47599|ES	-0.0228400703463196	0.221068765133172	-2.80084678425943	0.0053365433601855	0.157517422999019	-3.61551441980585
SVIL|11109|AP	0.062747662037038	0.427231054613936	2.79937600827567	0.0053604511827233	0.158062634570484	-3.61955334655009
NTNG2|87973|AT	-0.0475096807359272	0.837076489104116	-2.79871440062162	0.00537123739708424	0.158076837199362	-3.62136953435826
FBXO7|61934|ES	-0.00461814123376181	0.986951937046005	-2.79854808296211	0.00537395197207673	0.158076837199362	-3.62182603013749
KCTD1|44991|AP	-0.0424153950216446	0.114304842615012	-2.79834648794889	0.00537724399773575	0.158076837199362	-3.62237931744273
TEFM|40128|AA	-0.0189881418350141	0.951353174603175	-2.79649070021713	0.00540763477618267	0.158809670184581	-3.6274708146522
MIPOL1|27299|AT	0.0407510551948076	0.587855690072639	2.79591768240301	0.00541705003804542	0.158925643598519	-3.62904227634283
TRAPPC6A|50411|ES	-0.0198740990259713	0.817399927360775	-2.79474538118566	0.00543635842592878	0.159331335559933	-3.63225626534944
NME1-NME2|42507|AP	-0.0230274756493489	0.711013438256659	-2.79431533659323	0.00544345709408328	0.159351710414622	-3.63343495321067
NAA60|33527|RI	-0.0435987310606047	0.566685738498789	-2.7940394567054	0.00544801541418912	0.159351710414622	-3.63419100674445
URGCP|79353|AP	-0.0422742694805186	0.585669249394673	-2.79354169895863	0.00545624853711479	0.159432130621181	-3.63555493852067
FPGT|3453|AD	-0.0245779861111106	0.130328506860371	-2.79242966930155	0.00547468271267413	0.159721808308679	-3.63860122336376
MAPT|41998|ES	-0.0670726189724621	0.168359112859833	-2.79228112285823	0.0054771494422423	0.159721808308679	-3.63900806184854
SPINK1|73964|AT	0.0871085957792213	0.230732639225182	2.79153718987308	0.00548951818414999	0.159922095877732	-3.64104522943856
FAM175A|69802|ES	-0.0592770887445872	0.447380363196126	-2.79011720571785	0.00551319731888018	0.16034837578793	-3.64493222785114
ARFIP2|14141|AA	0.0245274621212145	0.604242857142857	2.78962765709702	0.00552138227380576	0.16034837578793	-3.64627185400044
RPS9|51816|RI	0.0337375541125546	0.186860290556901	2.78946641195448	0.00552408060312351	0.16034837578793	-3.64671304398988
COASY|41068|RI	-0.0365567911255387	0.724820338983051	-2.78933912676182	0.00552621147896766	0.16034837578793	-3.64706129731102
TSC22D2|67269|ES	-0.0342417454304947	0.194040158730159	-2.78815062596741	0.00554614407877549	0.160766294064126	-3.65031230666261
PHYHD1|87803|RI	-0.00725876623376476	0.988843099273608	-2.78735939859051	0.00555945000209099	0.160991483427085	-3.65247587983631
EIF4G1|67875|AP	-0.0342949891774881	0.312999709443099	-2.78634852366544	0.00557649175843138	0.161324299885208	-3.65523920833945
ZNF772|52255|AT	0.0181757575757578	0.0918506053268765	2.78517119017598	0.00559639936822458	0.161607238079383	-3.65845635139604
ZNF772|52253|AT	-0.0181754599567074	0.908149152542373	-2.78511276053406	0.00559738903301707	0.161607238079383	-3.65861598022587
ZC3H11A|9455|AP	0.0374761282467554	0.635043414043584	2.78391694548135	0.00561767825329376	0.161990935469357	-3.66188221907801
UIMC1|74683|AP	-0.0273114880952378	0.122419515738499	-2.78340945433067	0.00562630889097075	0.161990935469357	-3.66326796772055
HMBS|19098|RI	0.0299716357022611	0.16360850417003	2.78334571543196	0.00562739371342267	0.161990935469357	-3.66344199511926
TK2|36718|ES	-0.00739391233765729	0.97819200968523	-2.78192603189301	0.00565160556348933	0.162245002238113	-3.66731718646754
PPIL3|56768|AD	0.0428015265752784	0.51527062684961	2.78150109290688	0.00565887096020322	0.162245002238113	-3.66847673659864
ZDHHC11|71448|AT	-0.045093952922077	0.335380242130751	-2.78142114985283	0.00566023873166807	0.162245002238113	-3.66869486174147
SPOP|42302|AP	0.0498415584415604	0.635921065375303	2.78119428870891	0.00566412180200859	0.162245002238113	-3.66931382096987
SPOP|42303|AP	-0.0498415584415572	0.364078934624697	-2.78119428870874	0.00566412180201157	0.162245002238113	-3.66931382097032
FGFR1|83410|AP	0.0361024226319339	0.839354641415888	2.77944703439958	0.00569410960054108	0.162908043091419	-3.67407933309816
ZC3H11A|9454|AP	-0.0375073917748908	0.363072929782082	-2.77919334177006	0.00569847560789617	0.162908043091419	-3.67477102193825
CHD9|36412|AD	0.0277453028651464	0.903966696779126	2.77653736452243	0.00574436679688536	0.163921173934771	-3.6820088498804
FAM89B|16874|AA	-0.0207699472402582	0.38264303874092	-2.7764898527944	0.00574519076286481	0.163921173934771	-3.68213826384104
PPOX|8570|ES	-0.00440416215728379	0.993105125100888	-2.77559228908661	0.00576077675634361	0.16420472883719	-3.68458267572348
SUGP2|48548|AD	0.048835016233767	0.249460726392252	2.774179886073	0.00578538031687636	0.164744512568916	-3.68842765190862
TMEM55A|84421|ES	-0.00532564626923759	0.992800261635728	-2.77199273358837	0.0058236674122976	0.165141808414123	-3.69437800388682
IP6K2|64759|AD	0.0343103016774902	0.236859261501211	2.77192756164115	0.00582481178614222	0.165141808414123	-3.69455524087414
EDARADD|10373|AP	0.0288110998376625	0.0596452663438257	2.77182590557925	0.0058265972017525	0.165141808414123	-3.69483168944797
MMP23B|203|RI	0.0201992659911188	0.100442254410239	2.77119647035422	0.00583766318882369	0.165141808414123	-3.69654318958834
HDAC8|89461|AT	0.0148389069264072	0.0936159806295399	2.77119129887873	0.00583775418630462	0.165141808414123	-3.69655724981963
SUOX|22340|ES	0.0398223484848509	0.723706053268765	2.77080025443705	0.00584463873796669	0.165141808414123	-3.69762035002293
CAP2|75432|ES	-0.0133169414381853	0.979210745224644	-2.77048667591974	0.00585016476571421	0.165141808414123	-3.69847274560287
RBM19|24645|AT	-0.0363565746753218	0.705374334140436	-2.77029602409736	0.00585352683179087	0.165141808414123	-3.69899094604001
RBM19|24646|AT	0.0363562770562778	0.294625907990315	2.77027188992864	0.00585395255250426	0.165141808414123	-3.69905654137281
PSMB7|130207|ES	0.0482597231240985	0.179647982243745	2.77014621802117	0.00585616982633086	0.165141808414123	-3.6993981017541
SLC1A5|50594|AP	-0.0103015963203438	0.968808232445521	-2.76966110069436	0.0058647360517488	0.165141808414123	-3.70071644938293
TBC1D8B|89808|AT	-0.0303418831168827	0.225525181598063	-2.76950511380729	0.00586749288339373	0.165141808414123	-3.70114030976496
SLC35D2|86966|ES	-0.0164344747511332	0.914094705850803	-2.76885839011724	0.00587893525455834	0.165303833260183	-3.7028973951531
NEIL1|31853|AP	-0.0280705357142831	0.745894188861985	-2.76647872190071	0.00592121231393591	0.16597782475266	-3.70935931859748
NEIL1|31854|AP	0.0280702380952386	0.254106053268765	2.7664629790301	0.00592149291424119	0.16597782475266	-3.70940205010504
STX7|77641|AT	0.0187593614718616	0.0599433414043584	2.76637822740072	0.00592300373061978	0.16597782475266	-3.70963209083931
STX7|77642|AT	-0.0187583603896055	0.940057142857143	-2.76622474838951	0.00592574059617737	0.16597782475266	-3.71004866052674
LRRFIP2|96307|ES	-0.0472898024891765	0.295102929782082	-2.76571312063381	0.00593487229913108	0.166073606568756	-3.71143714958999
RBMS1|55728|ES	0.036548887987014	0.318895181598063	2.76526074634313	0.00594295702649167	0.16613993518098	-3.71266462657467
DDX11|20963|RI	0.0298250481000489	0.182890099542642	2.76452528017017	0.00595612236921669	0.166348032432859	-3.71465983499916
DCST1|7885|AT	0.0246817361862676	0.0521900733118106	2.7637687546544	0.00596969220365807	0.166468125312217	-3.71671164069008
MLPH|58114|ES	-0.011843398268396	0.892614527845036	-2.76364728260096	0.00597187365689767	0.166468125312217	-3.71704103990422
PLGLB1|54462|AT	-0.0337895292207777	0.674426150121065	-2.76220644178856	0.00599780401029263	0.167030798654452	-3.72094714470899
RUSC2|86251|AP	0.0477642625124561	0.632687331469311	2.76174954486933	0.00600604787506304	0.167100321454146	-3.72218537772384
LRRC28|32681|ES	-0.0107824342382126	0.996635786252354	-2.76004859712036	0.0060368285007086	0.167796129856216	-3.72679336864863
FMO5|7371|ES	-0.0169481439393904	0.968987021791768	-2.75961852807931	0.00604463365620254	0.167852606418751	-3.72795802361305
TMBIM4|22899|ES	-0.0753919352646337	0.659104973769169	-2.75904031488121	0.00605514180186912	0.167859159621824	-3.72952358696414
RPL27A|14257|AA	0.0749608495671031	0.800805811138015	2.75897022634177	0.00605641667618124	0.167859159621824	-3.72971333639779
TM2D3|32768|AT	-0.0101810064935031	0.952317917675545	-2.7572177495808	0.00608837231847613	0.16858413027369	-3.7344562748439
ITFG2|19716|AT	0.0163877705627707	0.0680636803874092	2.75496480933476	0.0061296775956906	0.169405177202806	-3.74054941090992
ITFG2|19715|AT	-0.016387770562768	0.931936319612591	-2.75496480933431	0.00612967759569898	0.169405177202806	-3.74054941091114
PSAT1|86659|ES	-0.00500509740259303	0.989755060532688	-2.75361000335082	0.00615463832051347	0.169660124090251	-3.74421120798865
ZNF726|48832|AT	-0.0297469426406913	0.308198305084746	-2.75344044939872	0.00615776861418824	0.169660124090251	-3.74466935962318
MFF|57817|ES	-0.0170563311688294	0.884707506053269	-2.75318777059818	0.00616243622326111	0.169660124090251	-3.74535207240827
PLA2G7|76421|AT	-0.00379145021644733	0.988444309927361	-2.75316320411311	0.00616289019816179	0.169660124090251	-3.74541844536686
SMTN|61813|ES	0.0402791396103924	0.619983777239709	2.75247901683746	0.00617554574543228	0.169660124090251	-3.74726673175822
INADL|3245|ES	0.0277607350288606	0.166013696529459	2.75243035859814	0.0061764466804335	0.169660124090251	-3.74739816188972
PAM|72903|ES	-0.0248541071428554	0.628963147699758	-2.75225196881814	0.00617975068485848	0.169660124090251	-3.74787998902788
TMEM178A|53333|ES	0.0231020091540433	0.782839820419693	2.74925334675554	0.0062355285604089	0.171029959778612	-3.75597470016498
PTOV1|51097|RI	0.0118812094155845	0.0566923728813559	2.74864555915371	0.00624688941283107	0.171124809902459	-3.75761437207417
JPH4|26775|AP	0.0536637337662345	0.16279617433414	2.74814598968535	0.0062562414363316	0.171124809902459	-3.75896183455505
TUBB3|38168|AP	-0.0584707251082242	0.442342130750605	-2.74812449088095	0.00625664418127242	0.171124809902459	-3.75901981685194
UBR4|876|AP	0.0462631493506503	0.286412832929782	2.74746420102573	0.00626902504516448	0.171302287747286	-3.76080040631213
VIPR1|64279|AD	-0.0179715458152941	0.864275464083939	-2.74636302366518	0.0062897220818055	0.17157649027053	-3.76376901012231
ADCK3|10040|ES	-0.0144794480519382	0.984685084745763	-2.74630243917703	0.00629086257922492	0.17157649027053	-3.76393230323573
TBC1D15|23416|ES	-0.00524586038960839	0.989735351089588	-2.74581150739192	0.00630011121777721	0.171667697793491	-3.76525538151057
TMUB2|41811|AD	-0.0440027035233269	0.606815692762981	-2.74450220542012	0.00632483718257343	0.172052917632464	-3.76878288095896
PLD2|38595|RI	0.0332007169913425	0.141456779661017	2.74384549338665	0.00633727206747022	0.172052917632464	-3.77055157274267
KMT2C|82412|AP	-0.0683887987012975	0.520722760290557	-2.74383037232269	0.00633755864569555	0.172052917632464	-3.77059229279062
KMT2C|82413|AP	0.0683882034632043	0.479277723970944	2.74381132713897	0.00633791961148686	0.172052917632464	-3.77064357993155
UIMC1|74681|AP	0.0267366477272745	0.878046852300242	2.74115886958094	0.00638837374431585	0.173260800599104	-3.77778308140398
C9orf89|86899|RI	0.0339901285495262	0.110552208866597	2.74075285783979	0.00639612868971852	0.173309455288794	-3.77887533755393
RARB|63743|AP	-0.0751255009169058	0.41757489574926	-2.73963475735521	0.00641752870424532	0.173444203506798	-3.78188245444646
OSBPL7|42096|AA	0.0316837797619053	0.162269079903148	2.73956787646597	0.00641881082587681	0.173444203506798	-3.78206229224018
ZNF544|52427|ES	0.0271083648989905	0.152331711057304	2.73954974230804	0.00641915850160542	0.173444203506798	-3.78211105292804
APOL3|61993|ES	-0.0586552449129878	0.547890665379146	-2.73877284644688	0.00643406945644171	0.173444203506798	-3.78419974526911
GCFC2|54159|AT	-0.0230736742424222	0.770376997578692	-2.73834509292097	0.00644229266980081	0.173444203506798	-3.78534952110321
GCFC2|54158|AT	0.0230720779220787	0.229623002421308	2.73815793102155	0.00644589368855417	0.173444203506798	-3.78585254661017
FXYD1|49056|AP	-0.0169210768398239	0.874702663438257	-2.7381360164578	0.00644631544638722	0.173444203506798	-3.78591144309919
ECHDC2|3025|AA	0.0315732142857167	0.728441888619855	2.73800556458357	0.00644882658013514	0.173444203506798	-3.78626202964771
ACCS|15474|AT	-0.0175919642857115	0.951969249394673	-2.73764308544057	0.00645580876095318	0.173471519330825	-3.78723609983868
SNURF|29707|AT	-0.00940321969696756	0.944243583535109	-2.73693827778566	0.00646940451714775	0.173616721576232	-3.78912973458346
EEF1B2|57143|RI	-0.0201053030303007	0.824907506053269	-2.73674405554207	0.00647315560943233	0.173616721576232	-3.78965147657812
CGREF1|52930|AP	-0.0619670183982677	0.280606053268765	-2.73638779087663	0.00648004139710149	0.173641219888782	-3.79060842264418
PPM1M|65191|AP	0.0478462175324686	0.39102387409201	2.73478066728504	0.00651118572284283	0.174315113909698	-3.79492374986797
AMD1|77245|ES	-0.0380558131329988	0.889858241927728	-2.73432625502049	0.00652001621512818	0.174390939685958	-3.7961434601234
TCF12|30784|AP	0.0276770617956809	0.933310341096891	2.73350236408197	0.00653605427832037	0.174461454696489	-3.79835440778151
TFDP1|26385|AP	-0.0365887337662324	0.537615157384988	-2.73300669488842	0.00654572024475753	0.174461454696489	-3.79968424836211
JTB|7776|RI	0.0100291396103898	0.0767510895883777	2.73300120474084	0.0065458273794678	0.174461454696489	-3.79969897668429
FAM221A|78986|ES	-0.0489441287878764	0.790507263922518	-2.73291685768576	0.00654747352640672	0.174461454696489	-3.79992524945649
ZNF200|33462|AA	-0.0445790465699032	0.723444828877532	-2.73248079463042	0.00655598984811807	0.174461454696489	-3.80109494218613
DDX31|87986|ES	-0.012457034632031	0.964250121065375	-2.73234437459752	0.0065586561870834	0.174461454696489	-3.80146083743976
GTF3C1|35695|AD	-0.0230241558441534	0.808630217917676	-2.731333423429	0.00657844581972909	0.174827910203659	-3.8041717834137
SRSF2|43663|RI	0.028932521645022	0.127944794188862	2.72818285448873	0.00664046518841138	0.175941606167601	-3.81261407869759
C8orf34|84100|AT	-0.0467196428571415	0.419180629539952	-2.72790329447466	0.00664599376968211	0.175941606167601	-3.81336273652186
CEP63|66877|AT	-0.0259149080086556	0.795922276029056	-2.72771501337473	0.00664971955861153	0.175941606167601	-3.81386690898701
CEP63|66878|AT	0.025914610389611	0.204077966101695	2.72767846078419	0.0066504430957224	0.175941606167601	-3.81396478432979
VWA9|31211|ES	-0.0353325961141997	0.917001118413467	-2.72746832101297	0.00665460406764499	0.175941606167601	-3.81452744226493
C1S|20070|AA	-0.015137467532466	0.836482760290557	-2.72729882452054	0.00665796197447833	0.175941606167601	-3.81498124567761
ZMYND15|38585|ES	-0.0196580570586801	0.963560398170568	-2.72705915579587	0.00666271267766833	0.175941606167601	-3.81562287911231
RAB40B|44417|ES	-0.0487458333333325	0.252943341404358	-2.72585344207967	0.0066866587131756	0.176317497583764	-3.81884995225042
FOSB|50449|AP	0.0428316774891781	0.215458305084746	2.72573193787602	0.00668907614483358	0.176317497583764	-3.81917507992985
BTBD11|24192|AT	-0.0133257305194775	0.964950363196126	-2.72497058970594	0.00670424178662498	0.176363629027094	-3.82121201932295
PLCE1|12578|AT	-0.0205234307359298	0.366408716707022	-2.72474099869121	0.00670882119875165	0.176363629027094	-3.82182616800621
PLCE1|12579|AT	0.0205234307359318	0.633591283292978	2.72473081730929	0.00670902434147233	0.176363629027094	-3.82185340172423
MDM4|9477|AT	-0.0137431006493485	0.942374334140436	-2.72428223216831	0.00671798018955236	0.176402397869283	-3.82305320439436
SHROOM1|73314|ES	0.0519920265151536	0.558148934624697	2.72404934969421	0.00672263385977731	0.176402397869283	-3.82367600547099
SRSF5|28158|AA	0.0544009199134208	0.425245520581114	2.72314921971884	0.00674064843493346	0.17666782668083	-3.8260827536376
AFMID|43788|AT	-0.00835955086579809	0.94203995157385	-2.72273448048023	0.0067489633827098	0.17666782668083	-3.82719141629673
AFMID|43789|AT	0.00835925324675343	0.0579602905569007	2.72263402713166	0.00675097872471631	0.17666782668083	-3.82745991925826
NVL|9943|ES	0.0311503354978365	0.244984237288136	2.72195200837164	0.00676467606459665	0.176867079048636	-3.8292826427102
CCDC115|55334|ES	0.0197005005411259	0.147623123486683	2.72103718913189	0.00678308822107184	0.177176584570298	-3.83172684341722
KIAA0895L|36959|ES	-0.0341305656587096	0.865475325819593	-2.72075872213122	0.00678870176829165	0.177176584570298	-3.83247069014727
TCEB1|84216|AD	-0.0310425054112534	0.63471985472155	-2.71969875182236	0.00681010779730611	0.177508734544518	-3.83530143266089
COCH|27091|ES	-0.0230730399230396	0.093323855259618	-2.71947127111036	0.00681470968144277	0.177508734544518	-3.83590880092094
TUBGCP2|13527|AP	-0.0362245670995654	0.516490314769976	-2.71893866090345	0.00682549523945545	0.177508734544518	-3.83733066619679
CCDC159|47685|ES	0.0337439853896107	0.178151162227603	2.71884051660864	0.00682748437744709	0.177508734544518	-3.83759264456211
ERCC1|50438|AP	0.0344807088744604	0.543112832929782	2.71862000543042	0.00683195549134332	0.177508734544518	-3.83818122581722
R3HDM2|22577|ES	-0.0455654470190832	0.672218476497944	-2.71773493716358	0.00684992783341521	0.177816787347066	-3.84054315782324
SERINC3|59470|AT	0.00631011904762191	0.966509200968523	2.71734529089767	0.00685785356243485	0.177863723884238	-3.84158274972599
ADAM15|7907|ES	0.0284641384078888	0.171188189400054	2.71617399538653	0.00688172850362175	0.178323863203475	-3.84470694737173
HEMK1|65084|AD	-0.0115904220779203	0.95158014527845	-2.71574087573031	0.0068905759020204	0.178335274773774	-3.84586187874289
MESDC2|32191|AT	-0.016951379870128	0.856649394673124	-2.7152808637078	0.00689998386442231	0.178335274773774	-3.84708832513075
MESDC2|32193|AT	0.0169510822510828	0.143350847457627	2.71525220265479	0.00690057041069325	0.178335274773774	-3.84716473225003
CKMT2|72660|ES	0.0635559232202995	0.286917739440409	2.71423215997238	0.00692147480013126	0.178442145805323	-3.84988354379567
MME|67340|AT	-0.00729751082250785	0.986209685230024	-2.71420434375485	0.00692204565457594	0.178442145805323	-3.84995767105795
FOSB|50448|AP	-0.042648698593071	0.784557506053269	-2.71415208384417	0.00692311826609356	0.178442145805323	-3.85009693618154
PXN|24752|ES	-0.0367915563371805	0.218924191552327	-2.71318701817575	0.00694295276387096	0.178629604873843	-3.85266823196066
LINC00999|11313|ES	-0.0146551336816272	0.865983859583381	-2.71284553600423	0.00694998333223223	0.178629604873843	-3.85357785681878
TSHZ2|59817|AP	-0.0573741071428562	0.410262953995157	-2.71248179375594	0.0069574792583386	0.178629604873843	-3.85454665556422
TSHZ2|59816|AP	0.0573734036796556	0.589736319612591	2.71245109620904	0.0069581122004987	0.178629604873843	-3.85462841032013
MORF4L2|89780|ES	0.0158958062770569	0.207106779661017	2.71230568749349	0.00696111103811186	0.178629604873843	-3.85501565565093
MACF1|1881|ES	-0.0302293290043268	0.704255690072639	-2.7117111775871	0.006973384040562	0.178786743911199	-3.85659871679227
PTPN6|20022|AP	-0.0486673130110612	0.710934005918752	-2.71107316391474	0.00698657682586905	0.178853154664872	-3.85829724728217
RNF166|38014|AP	-0.0522631764069253	0.272493220338983	-2.71099099089656	0.00698827762603339	0.178853154664872	-3.85851598160919
C11orf49|15609|RI	0.0401072232529397	0.746484420615704	2.71059302277013	0.00699651996988601	0.178906615307358	-3.85957523261793
PRPSAP2|39671|ES	-0.0135243777056258	0.92466392251816	-2.70937290151157	0.0070218446239632	0.179169329764919	-3.86282183051123
ADAM15|7900|ES	0.0323908331293381	0.157188395499443	2.70924011503404	0.00702460569914697	0.179169329764919	-3.86317507446858
TRIM36|73018|AP	0.0417173160173166	0.182653995157385	2.70838679310819	0.00704237247828214	0.179169329764919	-3.86544471732956
TRIM36|73017|AP	-0.0417170183982659	0.817345762711864	-2.70835612256663	0.00704301181441444	0.179169329764919	-3.86552628117225
TCEA3|1061|AT	-0.0219239989177455	0.973894915254237	-2.70832640229772	0.00704363139174659	0.179169329764919	-3.86560531705277
HNRNPC|26546|AD	-0.0152901785714284	0.111710895883777	-2.70804407039053	0.00704951960463587	0.179169329764919	-3.86635608786426
POLA2|16808|AT	-0.0168730519480511	0.926622033898305	-2.70747916914045	0.00706131430164957	0.179169329764919	-3.86785803412985
POLA2|16807|AT	0.0168727543290046	0.0733782082324455	2.70744842504288	0.00706195672437868	0.179169329764919	-3.86793976714345
ACAP1|38923|AD	-0.0286337067099499	0.935152881355932	-2.70743406911356	0.00706225672114593	0.179169329764919	-3.86797793199552
ATL2|53249|AA	0.0272113906926411	0.162102179176755	2.70596513075201	0.0070930139969517	0.179611792599637	-3.87188203283881
ADD3|13075|AP	0.0510999028057846	0.759832703519286	2.70537454283724	0.00710541396843804	0.179611792599637	-3.87345110361298
GABRB3|29733|AP	0.0757959941678699	0.457640844767285	2.7052581103586	0.00710786088608673	0.179611792599637	-3.87376040178842
HAUS4|26675|ES	-0.0245812422911017	0.947949074426381	-2.70513640042199	0.00711041952520995	0.179611792599637	-3.87408370558479
C1orf43|7808|ES	0.0204604707792224	0.734347699757869	2.70512848955521	0.0071105858596059	0.179611792599637	-3.87410471910433
PDE9A|60721|ES	-0.0314527867965352	0.690658837772397	-2.70473623231813	0.00711883788385921	0.179664142912606	-3.8751465918829
CHTOP|7749|ES	-0.00965438649891526	0.9577674031477	-2.70269836164328	0.00716184815706618	0.180588576491793	-3.88055702498956
SZT2|2175|AT	0.0126709145021649	0.103588861985472	2.70170985495616	0.00718279528425496	0.180588576491793	-3.8831800376126
GOLGA2|87727|ES	-0.0302420968614698	0.652873220338983	-2.7011351891136	0.00719499819716581	0.180588576491793	-3.88470449363627
BOP1|85554|RI	0.0177388116281867	0.0534034893731504	2.70109140526835	0.00719592870346565	0.180588576491793	-3.88482062925407
C3orf52|66084|AT	-0.0189854437229403	0.927099031476998	-2.70090906931372	0.00719980492306612	0.180588576491793	-3.88530425153899
C3orf52|66086|AT	0.0189841450216452	0.0729007263922518	2.7007264921226	0.00720368815554104	0.180588576491793	-3.8857884820995
ARHGEF9|89302|AP	0.0349568411796556	0.892786380145278	2.70019348935309	0.00721503538183567	0.180588576491793	-3.88720192935571
CABP1|24775|AP	0.0542311525974046	0.60844	2.70000284458099	0.00721909797265429	0.180588576491793	-3.88770742669716
CAMK1|99501|ES	-0.00734247861265502	0.947329461835582	-2.69991114837201	0.00722105272893829	0.180588576491793	-3.88795054823829
PTGIR|50570|AT	-0.0550299242424226	0.710446731234867	-2.69981906334285	0.00722301625377984	0.180588576491793	-3.88819469266952
PTGIR|50569|AT	0.0550293290043299	0.289553753026634	2.6997782684097	0.00722388627597253	0.180588576491793	-3.88830284943809
ZBTB25|27880|AP	0.0388980312049068	0.223530637610977	2.6994764159863	0.00723032673239012	0.180588576491793	-3.8891030807555
DBN1|74775|ES	-0.0264569946918159	0.081547711287905	-2.69896785266018	0.00724118936190511	0.180588576491793	-3.89045112142105
TMEM126B|18118|ES	-0.0089938582251029	0.977987167070218	-2.69835766878246	0.00725424194658487	0.180588576491793	-3.8920682025356
DOK1|54114|AP	-0.0565984723940045	0.804667527960337	-2.69833811414484	0.00725466059457574	0.180588576491793	-3.8921200194964
PTPN6|20023|AP	0.0485436741457955	0.289166581632653	2.69832935036298	0.00725484822667724	0.180588576491793	-3.8921432421329
PCM1|82842|ES	0.0374819051376871	0.41977499125639	2.69793029984559	0.00726339650885534	0.180646698116732	-3.89320058579181
NMNAT1|590|AT	-0.0223057900432887	0.59465617433414	-2.69683016069227	0.00728701019677657	0.180814120368679	-3.89611478630976
NMNAT1|589|AT	0.0223057900432913	0.40534382566586	2.69681147926752	0.00728741177626818	0.180814120368679	-3.8961642623413
TMEM234|1567|AT	0.0233758928571434	0.211610895883777	2.69653962128077	0.0072932579434568	0.180814120368679	-3.89688421572509
TMEM234|1568|AT	-0.0233752976190454	0.788388619854722	-2.69645843735222	0.00729500458115364	0.180814120368679	-3.89709919911294
LRRC28|32678|ES	-0.0105587019751008	0.996703117433414	-2.69616910642614	0.00730123247690771	0.180814338188769	-3.8978653263358
RAB3GAP1|55429|AT	-0.0212844426406912	0.86162784503632	-2.69564144710662	0.00731260276006471	0.180941797996699	-3.89926232546137
APEH|64892|ES	-0.00808552489177161	0.961805326876513	-2.69534346759835	0.00731903082316434	0.180946855572007	-3.90005112150119
ACSM3|34389|ES	0.0255389529220784	0.275244624697337	2.69445995179601	0.00733812009182198	0.181264658920673	-3.90238942433748
ANKHD1|73656|ES	0.0270048008578747	0.800717467269883	2.69377504591069	0.00735294902273806	0.18145773839729	-3.90420157924799
AFMID|43823|ES	-0.058283003289698	0.827312166109382	-2.69348490274596	0.00735923905854429	0.18145773839729	-3.90496911903018
APP|60283|ES	0.0524536255411269	0.423476513317191	2.6932350174965	0.00736466022249442	0.18145773839729	-3.90563009724222
ABCD4|28377|ES	0.0618233496100483	0.5837369517468	2.69271399097452	0.00737597525746619	0.181582645754083	-3.90700808814421
CDKAL1|75497|ES	0.0278009713203505	0.862712130750605	2.69199292265041	0.00739166038167765	0.181814834125969	-3.90891471734196
WDR11|13288|RI	0.0264878517316023	0.15264406779661	2.69142850272411	0.00740395893799641	0.181827460369694	-3.91040679716788
RGS3|87294|AT	-0.0123272456709924	0.93811985472155	-2.69109940022121	0.00741113849108072	0.181827460369694	-3.91127666107713
RGS3|87293|AT	0.0123269480519483	0.061880387409201	2.69101574028979	0.00741296457756523	0.181827460369694	-3.91149776959751
SMIM22|33848|AP	-0.0132534953703674	0.962181076136669	-2.69082225095224	0.00741718951635333	0.181827460369694	-3.91200912567429
MLST8|33227|AA	-0.00921694521469651	0.978359570661134	-2.69020696321951	0.00743063904945821	0.181960057804393	-3.91363497998769
WHSC1|68535|ES	0.0173278562409814	0.0664254882970137	2.69000239643346	0.00743511552148378	0.181960057804393	-3.91417545373964
SUPT3H|76396|AA	-0.0717334063852807	0.208914576271186	-2.68776961897882	0.00748413278365979	0.183005615266715	-3.92007196231772
CRYZ|3471|ES	0.0280073079004333	0.182968159806295	2.68663247129217	0.00750920876522143	0.18340827447627	-3.92307322174115
MARK3|29445|ES	-0.0398767613636332	0.737418474576271	-2.68645104756523	0.00751321644428827	0.18340827447627	-3.92355193765054
ZNF227|50300|ES	-0.0314822510822477	0.793682808716707	-2.68532414113154	0.00753815312828177	0.183674331634296	-3.92652476384306
LRR1|27428|ES	-0.0388649339375862	0.834375942292171	-2.68521846431843	0.00754049540703218	0.183674331634296	-3.92680348192226
CD96|66051|AT	-0.0436310281385267	0.554396949152542	-2.68492094263778	0.00754709335849261	0.183674331634296	-3.92758812575987
NEDD1|23841|ES	0.0457627207691926	0.798804576531163	2.68481764976291	0.00754938523433253	0.183674331634296	-3.9278605169237
THEM4|7677|ES	-0.0268796807359287	0.869151331719128	-2.68378465771096	0.00757233987092685	0.184078770407464	-3.93058403890521
MTFMT|31155|AT	-0.00955451839826393	0.979508232445521	-2.68269130576241	0.00759670419164619	0.184516773323243	-3.9334655995495
PLXNB3|90471|AT	-0.0140588014069226	0.950968837772397	-2.68229332887087	0.00760559022736091	0.184578405901746	-3.93451419768719
TBRG1|19225|ES	-0.0364971590909074	0.53441598062954	-2.67994511518218	0.00765821182701139	0.185700459264828	-3.94069826377058
VIPR1|64280|ES	-0.00647516233765955	0.980201694915254	-2.67900054620752	0.00767947107192698	0.185804577368502	-3.94318432930937
GAPDH|19872|AP	-0.00788806818181476	0.945621307506053	-2.67892996471245	0.00768106176658719	0.185804577368502	-3.94337006283221
HIF3A|50554|AT	0.0342812229437244	0.509806295399516	2.67864387354498	0.00768751243704441	0.185804577368502	-3.94412285652648
C5orf24|73432|RI	-0.00957340367964998	0.968989830508475	-2.67839743762691	0.00769307288275413	0.185804577368502	-3.94477124284104
ERMARD|78481|AP	0.0341917614527387	0.828241881690489	2.67833601509632	0.00769445935033626	0.185804577368502	-3.94493283989355
ABHD14B|65143|ES	0.0306253003246775	0.709440605326876	2.67780183156611	0.00770652675372989	0.185935838650436	-3.946338076931
ARTN|2483|AP	0.0707707518638795	0.605037301587302	2.67752948956109	0.00771268560956268	0.185935838650436	-3.94705440268364
LETMD1|21757|ES	0.0303488906926411	0.12186392251816	2.67675161123471	0.00773030126281754	0.186206113434265	-3.94910002449838
PIGH|28070|AT	-0.00406277056276916	0.976909200968523	-2.67463680535813	0.00777837573105267	0.187043895133441	-3.95465852338414
SBNO2|46390|AP	0.074499425966726	0.271152563030862	2.67428305589487	0.00778644347708315	0.187043895133441	-3.95558789472222
FLT3LG|50941|AP	0.0385752838654405	0.190598666263115	2.67417202575423	0.00778897722415959	0.187043895133441	-3.95587956886251
TRIM4|80864|AT	-0.0279910984848458	0.886382808716707	-2.67363724732385	0.0078011914455412	0.187043895133441	-3.95728425814212
GPS1|44284|ES	0.0123295995670998	0.0661743341404358	2.67362709529784	0.00780142348206401	0.187043895133441	-3.9573109215934
TRIM4|80863|AT	0.0279900974025977	0.113616707021792	2.67352830368324	0.0078036818049413	0.187043895133441	-3.95757038444043
NCBP2|68270|AD	-0.0209601701539198	0.13362117298897	-2.67250619648099	0.00782708114800581	0.187450211941615	-3.96025426759833
GLYR1|33862|RI	-0.0119772456709937	0.877063680387409	-2.66980990698084	0.00788911095083546	0.18866355634178	-3.96732951793662
TMEM107|39130|ES	-0.0553643241191666	0.293061830104923	-2.66974008346004	0.00789072313791032	0.18866355634178	-3.96751264805546
COX11|42569|RI	-0.03674349146224	0.589125477535647	-2.66897078429128	0.00790850545490609	0.188933350530764	-3.96953002644962
RNF146|77452|ES	-0.0511245589826831	0.327174939467312	-2.66838844889866	0.00792199005843342	0.189100114087761	-3.97105674529039
TCF20|62501|ES	-0.0426045995670978	0.526241888619855	-2.66759708894833	0.00794034797697401	0.189116161364898	-3.9731309516436
EIF4G1|67874|AP	0.032917862554115	0.679254430992736	2.66729978585129	0.00794725467082916	0.189116161364898	-3.97391004899006
METTL15|14782|AT	-0.014622646103893	0.939892493946731	-2.6670898345179	0.00795213533502209	0.189116161364898	-3.97446018622149
METTL15|14784|AT	0.0146213474025975	0.0601072639225182	2.66689237739984	0.00795672800880829	0.189116161364898	-3.97497754658374
HARS2|73741|AT	-0.00882578463203154	0.961624455205811	-2.6665479394176	0.00796474503111463	0.189116161364898	-3.97587992514898
BCL2L13|60987|AT	0.011849864718615	0.102525665859564	2.66622396842224	0.00797229229581465	0.189116161364898	-3.97672858036189
BCL2L13|60986|AT	-0.0118498647186108	0.897474334140436	-2.66622396842131	0.00797229229583643	0.189116161364898	-3.97672858036437
ERCC1|50439|AP	-0.033381459686145	0.45028117433414	-2.66583434833973	0.00798137744197692	0.189116161364898	-3.97774907409881
CTDP1|46247|ES	-0.0226876893939371	0.795416222760291	-2.66576808920445	0.00798292339537998	0.189116161364898	-3.9779226058311
PPM1M|65190|AP	-0.0469801623376607	0.60679205811138	-2.66556306041458	0.00798770881736585	0.189116161364898	-3.97845954691896
FAM115C|82123|AT	-0.0170506764069234	0.913602905569007	-2.66464690009274	0.00800912373668841	0.189324602543368	-3.98085835237303
FAM115C|82122|AT	0.0170503787878791	0.0863973365617433	2.66460808457003	0.00801003217385452	0.189324602543368	-3.98095996643507
VGLL3|65658|AT	-0.0174827380952355	0.960666101694915	-2.66426562601195	0.00801805107553565	0.189324602543368	-3.98185641707104
KLC4|76218|AP	0.0299902056277068	0.291290799031477	2.66379547009713	0.00802907184893042	0.189324602543368	-3.98308695860031
KLC4|76221|AP	-0.0299902056277039	0.708709200968523	-2.66379547009688	0.00802907184893624	0.189324602543368	-3.98308695860094
PARP11|19765|ES	-0.0393916684704165	0.810547199354318	-2.66283931759888	0.00805152671231683	0.18970023309068	-3.98558885431321
NQO2|75157|ES	-0.00957148268397801	0.967022033898305	-2.66222791326173	0.00806591486344096	0.189885351206221	-3.98718821737201
CFL1|16924|AD	0.0374551074520737	0.656448827395365	2.66171226826963	0.00807806746799689	0.189986873500232	-3.98853680923794
HEATR5A|27113|AT	0.021987121212124	0.914014769975787	2.66149061047698	0.00808329650270987	0.189986873500232	-3.9891164442677
C9orf89|86901|AD	0.0520658521975727	0.470366001479688	2.65996948700982	0.00811926279994054	0.190678066757247	-3.99309292324531
NFYC|2015|AP	-0.0230209956709955	0.0639341404358354	-2.65941132281505	0.00813249636166515	0.190700548265423	-3.99455150982024
ARHGEF9|89301|AP	-0.0334663842184597	0.105588360717168	-2.65937583615017	0.00813333837274282	0.190700548265423	-3.99464423305869
ZNF506|48683|AT	-0.0254470508657991	0.624041646489104	-2.65896540611182	0.00814308255835847	0.190775167044089	-3.9957165603601
HDAC7|21379|ES	0.0324737433572984	0.807346221403731	2.65819786061338	0.00816133331495688	0.191048796134506	-3.99772149122164
PTTG1|74422|AP	0.0159636399711402	0.0726596448748991	2.65734329849468	0.00818169638101592	0.191371392261993	-3.99995306307073
NPTN|31604|ES	-0.0704336329279165	0.609400372996656	-2.65673747350394	0.00819616000825724	0.191497035811898	-4.00153467202586
NUDT5|10768|AT	-0.0218454274891735	0.839430992736077	-2.65623998812217	0.00820805427486519	0.191497035811898	-4.00283318149109
SULF1|84104|AP	0.0394425144300147	0.248098331988163	2.65602891112675	0.00821310555013235	0.191497035811898	-4.00338405226234
AFMID|43811|ES	0.0223300595989663	0.122273301721819	2.65601601853423	0.00821341417271229	0.191497035811898	-4.00341769810347
MKRN1|81998|AP	-0.00851371753246366	0.973865375302663	-2.65506576673005	0.00823618997425577	0.191874188550891	-4.00589713888499
IFRD1|81446|AP	0.0294760176166442	0.843420809792844	2.6542071800635	0.00825681749031273	0.192200729954646	-4.00813666548802
PXMP2|25285|ES	-0.0040486742424185	0.988427602905569	-2.65390982127612	0.00826397233437673	0.192213385319735	-4.00891212920452
PCGF2|40584|AP	-0.0409775432900419	0.710028571428571	-2.65304501447391	0.00828481237822535	0.192544072809372	-4.01116692859037
PPIL2|61242|AA	0.0606983298546706	0.395503113109651	2.65227188239852	0.00830348319237329	0.192823858095097	-4.01318210444892
SERGEF|14553|AT	-0.00581896645021274	0.976031476997579	-2.65133399737435	0.00832618343209039	0.193139221615361	-4.01562594847901
CCDC64B|33362|AP	-0.0539449404761881	0.562558837772397	-2.65086132193584	0.00833764500643876	0.193139221615361	-4.01685728080361
CDC42SE1|7556|ES	-0.0267740530303017	0.342890072639225	-2.65068527706234	0.0083419174139557	0.193139221615361	-4.01731582824431
NAAA|69565|AT	-0.0188306818181812	0.189530266343826	-2.65056820691359	0.00834475966050662	0.193139221615361	-4.01762074680112
CYTH1|43890|ES	0.037038645983647	0.470149981167608	2.65007253897069	0.00835680319688215	0.193139221615361	-4.01891160935566
HIF3A|50552|AT	-0.0338059253246737	0.489807021791768	-2.64926936157247	0.00837635160504884	0.193139221615361	-4.0210028200529
HMGB3|90364|AP	-0.0206165313852807	0.162449394673123	-2.64923742010762	0.00837712987139669	0.193139221615361	-4.02108597249215
STRAP|20589|ES	-0.00748693181817894	0.959244309927361	-2.64920049228174	0.00837802971329908	0.193139221615361	-4.0211821045963
C1RL|20073|AT	0.0109629599567101	0.0615329297820823	2.64906128240541	0.00838142270185682	0.193139221615361	-4.02154449008904
PDXDC1|34127|ES	0.0420474360300949	0.853287646711896	2.64897633432418	0.0083834937634514	0.193139221615361	-4.02176561444008
HEATR5A|27111|AT	-0.0218851461038958	0.0851295399515739	-2.64826833092961	0.00840077299356639	0.193315559268376	-4.02360831816007
ELP6|64524|AP	-0.0130455390963172	0.928271761501211	-2.64811799525675	0.00840444613452664	0.193315559268376	-4.02399953199208
ZBTB25|27879|AP	-0.0378898848605066	0.775786058649448	-2.6476364634487	0.00841622107387599	0.193433368776182	-4.02525246271249
ANAPC15|17568|AA	0.017405248917751	0.662552784503632	2.6471100794385	0.00842910972797643	0.193576568902991	-4.0266218455202
LSAMP|66271|ES	0.0218584894867039	0.0868503286060187	2.64646260256318	0.0084449876710656	0.193788138554508	-4.02830588929161
SORBS1|12634|ES	0.0612560377984402	0.786757696301338	2.64514858273404	0.00847729366139879	0.194276155829906	-4.03172234241063
IDUA|68441|RI	0.0172711770232084	0.0713384833198816	2.64478513404055	0.00848624883299216	0.194276155829906	-4.0326670199077
ATF7IP|20544|AP	0.0418643860466492	0.817926306930636	2.64478301416384	0.00848630109045815	0.194276155829906	-4.03267252953284
CADM1|18849|ES	0.0193662346681099	0.083940147968792	2.64407305714725	0.00850381862304045	0.194524014670557	-4.03451748968538
KIF13A|75458|ES	-0.0358543202861933	0.77258273338714	-2.64355246289262	0.0085166844194315	0.194665159442257	-4.03587004995161
C16orf45|34159|ES	-0.00376571969695982	0.994942857142857	-2.64153593021207	0.00856668538611036	0.195654211245697	-4.04110679034998
YY1AP1|8104|AA	0.0246207792207811	0.576261743341404	2.64100651323365	0.0085798561315451	0.19575580799628	-4.04248099485828
MRPL48|17728|ES	-0.0533416886123111	0.607961563088512	-2.64081601244137	0.00858459982098289	0.19575580799628	-4.04297541149202
C16orf93|36181|AT	-0.0135624104673407	0.951039785060917	-2.64010869550319	0.00860223342425858	0.196004180702895	-4.04481084636059
R3HDM2|22576|ES	-0.0149453057359268	0.92764200968523	-2.63959115852113	0.00861515634237033	0.196029260376112	-4.04615351524424
PHLDB2|66059|AP	0.041874498556999	0.162070721011568	2.63937516631448	0.0086205548253656	0.196029260376112	-4.04671379803669
FOS|28496|AA	-0.00385394596473954	0.995495153925977	-2.63853607211362	0.00864155585161302	0.196029260376112	-4.04888998399677
KATNAL2|45430|AT	0.0432334956709964	0.264564648910412	2.63842891154921	0.00864424119115912	0.196029260376112	-4.04916785613266
DENND1A|87517|ES	-0.0278487716772309	0.138987219435797	-2.63840537265599	0.0086448311532024	0.196029260376112	-4.04922889207406
KATNAL2|45429|AT	-0.0432329004328987	0.735434866828087	-2.63838439788555	0.00864535688033202	0.196029260376112	-4.04928327884602
PRUNE|7542|ES	-0.0139415584415556	0.927343583535109	-2.63791092138011	0.00865723207872101	0.196029260376112	-4.05051087397902
EFR3B|52847|AT	0.0672104773929789	0.613616970675276	2.63780057297163	0.00866000181345508	0.196029260376112	-4.05079694662941
ZNF266|47343|RI	0.0584534454665743	0.780201595372612	2.63754070613248	0.00866652758724594	0.196029260376112	-4.0514705925227
ZNF223|50274|AT	-0.0335573593073574	0.58278401937046	-2.63737232331795	0.00867075836980395	0.196029260376112	-4.05190705255711
PDGFB|62288|AP	-0.0293305409000719	0.061480316787732	-2.63698486670853	0.00868050063238321	0.196053336906109	-4.05291126488323
HMGB3|90363|AP	0.0204283766233783	0.837703680387409	2.63676586582921	0.00868601156307031	0.196053336906109	-4.05347880955926
DNAH9|39292|AT	0.05575911796537	0.70796392251816	2.63635557503803	0.0086963445544195	0.196053336906109	-4.05454196278735
DNAH9|39293|AT	-0.0557568181818172	0.292036803874092	-2.63625828673154	0.00869879633379928	0.196053336906109	-4.0547940346204
RGS11|32859|AT	0.0145390422077924	0.0787222760290557	2.63596978136063	0.00870607065325223	0.196057122301171	-4.05554149272631
RAB3GAP1|55428|AT	0.0185421536796539	0.104942130750605	2.63486730669945	0.00873391852718187	0.196057122301171	-4.05839704937783
PRDM15|60682|RI	-0.0270414231601703	0.921849152542373	-2.63473797716979	0.0087371905465222	0.196057122301171	-4.05873195445012
MKNK1|2808|AA	0.0146978950216452	0.0496449878934625	2.63462562280466	0.00874003398888345	0.196057122301171	-4.05902288861181
AKAP17A|88391|AT	0.0167358495670999	0.113989588377724	2.63427488818936	0.00874891565202808	0.196057122301171	-4.05993101542177
AKAP17A|88392|AT	-0.0167358495670975	0.886010411622276	-2.6342659501621	0.00874914209568801	0.196057122301171	-4.05995415635547
MRPS16|12136|AT	-0.0112553841991315	0.893510169491525	-2.63423188002458	0.00875000530602121	0.196057122301171	-4.06004236469817
MRPS16|12135|AT	0.0112550865800868	0.106490072639225	2.6341172030139	0.0087529113554007	0.196057122301171	-4.06033925792127
THTPA|26766|ES	-0.0168720661225347	0.0597961669357008	-2.63360285271391	0.00876595624303107	0.196198161516463	-4.06167073220193
PIGQ|32905|ES	0.0267376689514194	0.240713553941351	2.63286427658452	0.00878471841071743	0.196466848517845	-4.0635822096048
EIF3C|35825|AP	-0.016714345238095	0.0900838256658596	-2.63196318883258	0.00880765765045608	0.196828469276987	-4.0659135744056
CCDC14|66498|RI	0.0582173371255081	0.553790386256197	2.63116582497297	0.00882800114063272	0.196917515662497	-4.06797593313834
SHISA5|64685|AP	0.0201581709956737	0.888162469733656	2.63085304702697	0.00883599267804006	0.196917515662497	-4.06878475932638
DCAF8|8452|AD	-0.0339753896103878	0.708130605326877	-2.63078493813444	0.00883773373327792	0.196917515662497	-4.06896087276748
SHISA5|64686|AP	-0.0201574675324671	0.111838256658596	-2.63074580625901	0.00883873419342224	0.196917515662497	-4.06906205652149
RBMX|90222|RI	0.0190755411255414	0.103973123486683	2.6302427787108	0.00885160382918758	0.197053238690505	-4.07036261122209
DRG2|39572|AD	-0.00866167478354707	0.9606299031477	-2.62941162032044	0.00887290529912823	0.197376318796369	-4.07251100625253
FGFR1|83408|AP	-0.0338915941408125	0.158668147027172	-2.62811520231327	0.00890622250290355	0.197965988569891	-4.07586070304276
PTPRN2|82517|ES	-0.0138668655302993	0.934728952784504	-2.62762557180597	0.00891883487600112	0.198094885549929	-4.07712539927879
EXD3|88302|ES	0.0255946846762698	0.0952820541719513	2.62727150800587	0.00892796516410527	0.198146304718471	-4.07803979011
LRPAP1|68649|AT	-0.00870289502164245	0.97599200968523	-2.6263966959829	0.00895055998734155	0.198410521161401	-4.08029853331153
RARRES2|82227|RI	-0.0433942992424217	0.895023317191283	-2.62628228760168	0.00895351873714513	0.198410521161401	-4.08059387916132
CLU|83168|AP	0.0150868506493533	0.955446731234867	2.62585526864297	0.00896456974779883	0.198504113364435	-4.08169612101433
ZNF580|52122|AP	-0.0505477705627698	0.316398934624697	-2.62506452763451	0.00898506596582433	0.198651202518853	-4.08373676204906
D2HGDH|58423|ES	0.0454227946127951	0.166269238633306	2.62414727974574	0.00900889388553454	0.198651202518853	-4.08610313090984
PON2|80535|AA	-0.0138277597402582	0.859352300242131	-2.62413041828988	0.00900933243566575	0.198651202518853	-4.08614662357753
C1RL|20072|AT	-0.0109996482683947	0.935256658595642	-2.62397276507084	0.00901343376898814	0.198651202518853	-4.08655326334947
LIMCH1|69111|AP	-0.0176707567275646	0.0485320530189477	-2.62394394464008	0.00901418371059702	0.198651202518853	-4.08662759821404
SIRT5|75391|AT	-0.0222840367965336	0.772170944309927	-2.62367900390614	0.00902108040135539	0.198651202518853	-4.08731090748211
SIRT5|75393|AT	0.0222827380952389	0.227828813559322	2.62351961033929	0.00902523186432075	0.198651202518853	-4.08772196765645
ZBTB45|52479|AD	-0.0325790664832847	0.171659548695184	-2.62349499093556	0.00902587323819924	0.198651202518853	-4.08778545649966
ZNF580|52121|AP	0.0504830384199153	0.683653728813559	2.62195702296003	0.00906602077017671	0.199141965262179	-4.09175044632707
VSTM4|11499|AT	0.0257846861471865	0.147531719128329	2.62188779130374	0.00906783176998971	0.199141965262179	-4.091928877527
VSTM4|11498|AT	-0.0257843885281361	0.85246803874092	-2.62185384450746	0.0090687198874295	0.199141965262179	-4.0920163671619
GSN|87422|AP	-0.0285633062770556	0.223041840193705	-2.6200961155182	0.00911481230081357	0.199868399843876	-4.09654499036196
RUSC2|86252|AP	-0.04454585511793	0.356255500883969	-2.62006805153264	0.00911554991377104	0.199868399843876	-4.09661727075448
RMDN2|53229|AP	-0.0332800636359338	0.0655202410738307	-2.61802171075249	0.00916947875362721	0.200735948073123	-4.10188571997598
FAM227B|30539|AT	-0.0194168831168804	0.746508474576271	-2.6179874159669	0.00917038498130278	0.200735948073123	-4.10197398040798
ZNF83|51506|ES	0.0634143055555567	0.471057271993543	2.61778142991623	0.00917582977881204	0.200735948073123	-4.10250407880465
TXNL4A|46272|AP	0.0109718885281388	0.0758685230024213	2.61660754750878	0.00920691414518169	0.201230850174013	-4.10552425689208
PDGFB|62287|AP	0.0291150345933907	0.938695010377032	2.61631027890756	0.0092148007601687	0.201230850174013	-4.10628886503382
FAM168B|55364|AD	0.0274778311966684	0.913774807960333	2.61614394729316	0.00921921622177153	0.201230850174013	-4.10671665191672
MARS|22600|RI	0.0157363095238098	0.0916832929782082	2.61518381936936	0.00924474097014175	0.20163660837652	-4.10918548265096
CNEP1R1|36357|AP	0.0687367610630115	0.279621684153888	2.61419272703921	0.0092711552710791	0.202039209271341	-4.11173301444212
DEF8|38194|ES	0.0326751677489201	0.694072397094431	2.61392854108674	0.00927820767774578	0.202039209271341	-4.112411927817
KCNAB2|360|AP	-0.0642537121212106	0.444866803874092	-2.6137099323943	0.00928404703812725	0.202039209271341	-4.11297366513123
ENOSF1|123118|ES	-0.0485262987012961	0.57564200968523	-2.61261307154624	0.0093133955222574	0.202526298739051	-4.11579147478882
PXN|24750|AA	0.0255841781655848	0.190587052058111	2.61227013291218	0.00932258849522043	0.202569476038979	-4.11667224127084
MFF|57803|ES	-0.0256000811688299	0.821958353510896	-2.61201936537431	0.00932931582913231	0.202569476038979	-4.11731621468755
EXD2|28135|ES	0.0409638126792949	0.87062741525512	2.61121745189822	0.00935085792701357	0.202882925141882	-4.11937513469164
DCAKD|41931|AT	-0.00512083333333169	0.965994673123487	-2.61096280144647	0.00935770800767918	0.202882925141882	-4.12002882405634
AK4|3287|AP	0.0413165797966928	0.485248888696722	2.60944955533206	0.00939850699158715	0.203541810980955	-4.1239120644733
TMEM41B|14313|AA	0.0183992424242426	0.0714291767554479	2.60931657569055	0.00940209988812761	0.203541810980955	-4.12425320817559
PSMB5|26690|ES	-0.0303568046536767	0.839895762711864	-2.60864207204516	0.00942034283805416	0.203785005709514	-4.12598330929649
ST3GAL3|2272|ES	0.0165110064935067	0.0593736803874092	2.60787816353353	0.009441042137429	0.203944558976612	-4.12794221123399
EFR3B|52846|AT	-0.0664391639610376	0.386132590799032	-2.60785214639281	0.00944174782907477	0.203944558976612	-4.12800891760019
HNRNPC|26558|ES	-0.0134141233766214	0.848365133171913	-2.60736478033721	0.00945497592702331	0.204078671196938	-4.12925837552504
SH3GLB2|87813|ES	0.0115537307599809	0.0536471078827011	2.60663634288107	0.00947477811861071	0.204354376127958	-4.13112544578898
DNAJC19|67760|ES	-0.0131815205627678	0.89802784503632	-2.60585484784318	0.00949606392307493	0.204531456483449	-4.13312794760814
SUMF2|79808|ES	-0.0526554177970573	0.588862310333391	-2.60580922853653	0.00949730779039485	0.204531456483449	-4.13324482451102
SLC25A3|23856|AD	0.0446733252164509	0.324153002421308	2.60556047524584	0.00950409292526447	0.204531456483449	-4.13388209691792
QARS|64826|ES	-0.00491826298701081	0.986571428571429	-2.60489270015452	0.00952232899693438	0.204772332290584	-4.13559255560427
GPSM1|88153|AP	0.0317083579846087	0.212925967177832	2.60388844861214	0.00954981276903555	0.205211571653318	-4.13816407626205
TMUB2|41809|ES	-0.0544757611832596	0.491615367231638	-2.60317546032074	0.00956936848841201	0.205381426467106	-4.13998919595028
COQ10A|22414|AP	0.0516110509860531	0.579536023675007	2.60308524722877	0.00957184538979598	0.205381426467106	-4.1402200905077
ERGIC1|74559|AT	-0.0145930465367953	0.985273607748184	-2.60275523403584	0.00958091116023087	0.205424344448785	-4.14106467190273
DOK1|54113|AP	0.0548582004569512	0.196669989238633	2.60229073929644	0.00959368428279054	0.205501103769147	-4.14225324766388
HEMK1|100127|ES	-0.00885568276300219	0.93987107296591	-2.60211112393585	0.00959862760261752	0.205501103769147	-4.14271280270992
PVR|50341|ES	-0.015296185064932	0.93720799031477	-2.60075123010943	0.00963612820508675	0.205690035837301	-4.14619116440184
SLC25A10|44160|AP	-0.0238993837181325	0.537922787193974	-2.60048401078629	0.00964351247036557	0.205690035837301	-4.14687445611412
RANGRF|39168|RI	0.0142433170995675	0.134549878934625	2.60037668564609	0.00964647968858431	0.205690035837301	-4.14714887215527
TLE3|31418|AD	-0.0300572498797492	0.282214135055152	-2.60019533041967	0.009651495473066	0.205690035837301	-4.14761254832812
CDKN2AIPNL|73398|AT	-0.00891231060605813	0.944635108958838	-2.60014597226158	0.00965286098723848	0.205690035837301	-4.14773873834666
TMEM106C|21399|ES	-0.00489431818181385	0.988142857142857	-2.59987511881565	0.00966035733885227	0.205690035837301	-4.14843116622782
CDKN2AIPNL|73397|AT	0.00891130952380968	0.055364406779661	2.59986151255924	0.00966073405359677	0.205690035837301	-4.14846594833129
PDCD11|13007|ES	-0.0588090644540635	0.253593349475383	-2.59974176796347	0.00966404997433286	0.205690035837301	-4.148772047631
ADAM15|7901|ES	0.0359971204390853	0.171179142165341	2.59880143988208	0.00969012458844143	0.206094134809324	-4.15117530415867
POLL|12897|RI	-0.0332214935064894	0.847921162227603	-2.59794836453959	0.00971383417814362	0.206301830636864	-4.15335483543501
KIAA0040|9045|AP	-0.0338619074675319	0.171221138014528	-2.59793947491999	0.00971408152101075	0.206301830636864	-4.15337754397319
ADAR|7837|AP	0.0365063909073747	0.442333940197548	2.59738310938753	0.00972957293124908	0.206480002484041	-4.15479863041272
CARD8|50712|ES	0.0318200850058908	0.95434672130873	2.59571393586621	0.00977618199556857	0.207317808416601	-4.15906031876878
DCST1|7886|AT	-0.0237421773538905	0.946834987893462	-2.59535201732485	0.00978631431248774	0.207381415686056	-4.15998400957301
HDAC9|78887|AP	0.0809343501339936	0.306733213613129	2.59492472165282	0.00979828902582693	0.20748394401813	-4.16107439584878
PAM|72891|ES	-0.0519676084827856	0.550481069987317	-2.59380049157906	0.00982985754322264	0.207858608321735	-4.16394241086008
ENTPD5|28353|AT	-0.0137940205627669	0.891869007263922	-2.59349789539978	0.00983837000223495	0.207858608321735	-4.16471415628793
NAT9|43289|RI	0.0506833558802327	0.776876472962066	2.59331044674565	0.00984364650448968	0.207858608321735	-4.16519218418485
HDAC9|78885|AP	-0.0957297901742747	0.573763965851877	-2.59327731215256	0.00984457947509903	0.207858608321735	-4.1652766798991
RNF8|76012|ES	-0.019004220779216	0.92569612590799	-2.59258355676795	0.00986413171206135	0.208120294191924	-4.16704556854718
EPHA6|65718|AT	-0.0553401596320339	0.401999515738499	-2.59196089797442	0.00988170978247525	0.208227079674049	-4.16863279005856
CHID1|13820|ES	0.0146191558441567	0.233193462469734	2.59189694203979	0.00988351688622783	0.208227079674049	-4.16879579943808
SPATA5L1|30423|AT	-0.00635727813852072	0.985438256658596	-2.59162056708784	0.00989132938308836	0.208240775151275	-4.16950017264431
LZTS3|58572|AP	0.05615525701316	0.36193706868058	2.59101732903794	0.00990840074553934	0.208449235365999	-4.17103734136668
TBC1D3F|40550|AD	0.0207780453342957	0.163109593758407	2.59043295114007	0.00992496349086071	0.208646701759425	-4.17252612045137
TNFRSF13B|39449|AT	0.047391585497836	0.123522445520581	2.58995758304977	0.0099384548765379	0.208779362052357	-4.17373694305746
INPPL1|17588|AP	0.033909883658009	0.128351259079903	2.58951395697902	0.00995106018275256	0.208893230146822	-4.17486672070476
PARP8|71970|AP	-0.0170117153679618	0.89429588377724	-2.5884572632096	0.00998114294361055	0.209226323229441	-4.1775570366193
CTIF|45457|AD	0.0411550376533197	0.409790301990853	2.58845103707065	0.00998132043472639	0.209226323229441	-4.17757288506371
SLC25A10|44158|AP	0.0237970035173176	0.462161803874092	2.58736473570552	0.0100123313032001	0.209711275071492	-4.18033746678788
UBP1|63867|ES	0.0284278192640707	0.524498256658596	2.58713566867118	0.0100188815118079	0.209711275071492	-4.18092028733227
SULT1A1|35814|AP	-0.0414966287878784	0.226462566585956	-2.58539943855449	0.0100686539665531	0.210601471527744	-4.18533619360112
IKBKB|83593|ES	-0.00669318181817646	0.983512832929782	-2.5847697514763	0.0100867597231781	0.210621089826787	-4.18693702283557
PHLDB1|19035|AP	-0.0257933305310757	0.0769059758253584	-2.58464514271059	0.0100903461180494	0.210621089826787	-4.18725376616683
KRT15|40913|RI	0.067447646103897	0.249731234866828	2.58461114435638	0.0100913248307324	0.210621089826787	-4.18734018410112
TMEM53|2561|AT	0.0144005952380961	0.309012832929782	2.58333848736057	0.0101280219678095	0.210974895879084	-4.1905742664269
TMEM53|2562|AT	-0.0143992965367945	0.690987409200969	-2.583061848785	0.0101360146182697	0.210974895879084	-4.19127705773884
ERO1LB|10370|AT	0.0323828733766256	0.518574092009685	2.58304041305384	0.010136634175327	0.210974895879084	-4.19133151147577
ERO1LB|10369|AT	-0.0323822781385272	0.481425423728814	-2.58301729532662	0.0101373023850547	0.210974895879084	-4.19139023754001
RAB30|18039|AP	-0.0317296347402595	0.0813936803874092	-2.58238993344236	0.0101554510934458	0.211201419950532	-4.1929837334334
TMEM189|59769|AP	0.0543394246031769	0.795320225988701	2.5818753798033	0.0101703580821791	0.211360250808631	-4.19429041726366
ARRB2|38573|ES	-0.00391688311687932	0.99678401937046	-2.58145670219898	0.0101825018970672	0.211432693160602	-4.19535344258235
TSEN15|9208|ES	-0.0413347782136839	0.2055107472424	-2.58125391749212	0.0101883883579144	0.211432693160602	-4.1958682543541
RBM4|17088|AP	0.00724726731601752	0.0809961259079903	2.57986599489582	0.0102287588428896	0.211852374122908	-4.19939073769502
TMEM189|59770|AP	-0.0543820153061218	0.204714424074715	-2.57986294456403	0.0102288477250159	0.211852374122908	-4.19939847727603
CASQ1|8432|AP	0.0506948620129898	0.742226852300242	2.5798072168953	0.0102304716677638	0.211852374122908	-4.19953987305792
TMEM88|39057|AA	0.0351763227513252	0.702467688996503	2.57916969839494	0.0102490657936652	0.212086362195744	-4.20115721509037
POLD4|17170|AD	0.00763277026214564	0.100563015873016	2.57863739966024	0.0102646141590683	0.212257035605087	-4.2025073251112
SEPW1|50670|AA	-0.00378168290043035	0.914871428571429	-2.57831858875657	0.0102739366638476	0.212298816321752	-4.20331582041747
DYSF|53935|AP	0.0654897193555463	0.363003046811945	2.57776944959284	0.0102900120448034	0.212341644455611	-4.2047081946539
GRB7|40691|AP	-0.0383794345238073	0.622181089588378	-2.57758779266744	0.0102953347738859	0.212341644455611	-4.20516873312896
RAD51B|28111|AT	-0.0382698322510817	0.244578934624697	-2.57740428137594	0.0103007143348489	0.212341644455611	-4.20563394090501
SNRNP70|50886|ES	0.0505628517316024	0.298543341404358	2.57705974524576	0.0103108210581368	0.212341644455611	-4.20650726586041
PPP2R3C|27210|ES	-0.0187483739177456	0.884382784503632	-2.57700162920141	0.0103125267239225	0.212341644455611	-4.20665456638597
LYRM9|39865|RI	0.0637190867003384	0.675491132633845	2.57579541383274	0.0103479852603042	0.212842596112521	-4.20971110539681
SPAG6|10981|ES	0.0898380762987059	0.657007239709443	2.57567614545031	0.0103514972450679	0.212842596112521	-4.21001325514197
DKFZP761J1410|47688|AA	-0.0164017316017285	0.856637288135593	-2.57466090244834	0.0103814352843209	0.213307314103424	-4.21258468266369
FARS2|75245|AP	0.0240951623376627	0.132563389830508	2.57341148888168	0.0104183847972821	0.213349589516757	-4.21574787465735
IP6K2|64754|AA	0.0267296266233769	0.119962953995157	2.57327199594498	0.0104225173687264	0.213349589516757	-4.21610094243381
WSB1|39833|AT	0.0236608225108231	0.180780387409201	2.57279256068022	0.0104367321226208	0.213349589516757	-4.21731429011551
FIBP|16938|AD	0.00988130411255458	0.164368765133172	2.57278215169713	0.0104370409299915	0.213349589516757	-4.21734063058798
WSB1|39832|AT	-0.0236605248917725	0.819219370460048	-2.57276666156339	0.0104375004969503	0.213349589516757	-4.21737982898507
ATF5|51134|AP	0.0341520833333337	0.136658111380145	2.57265135446103	0.0104409220382137	0.213349589516757	-4.21767161099333
FBLIM1|769|AP	0.0634560606060615	0.404004600484262	2.57263397683052	0.0104414377765463	0.213349589516757	-4.21771558359533
ATF5|51133|AP	-0.0341514880952359	0.863341404358353	-2.57260836132746	0.0104421980423177	0.213349589516757	-4.21778040090207
MFSD11|43680|AA	-0.00616688815235378	0.988244402071563	-2.572097452207	0.0104573721066687	0.213477989773199	-4.21907307156529
BRF1|29607|AP	0.0184943993506497	0.102804358353511	2.57190249252824	0.0104631676214765	0.213477989773199	-4.21956628095239
SLC2A11|61339|AP	-0.0294262445887421	0.810875060532688	-2.57044006985913	0.0105067321933541	0.214092164365829	-4.22326476645484
CTNND1|16006|AD	-0.0281916880110621	0.284681584611246	-2.57039767652062	0.0105079974736891	0.214092164365829	-4.22337194936439
AKAP17A|88394|ES	-0.0280621443602688	0.151070478880818	-2.56981326890403	0.0105254536932538	0.214189983473139	-4.22484933036498
SLC25A26|65549|ES	-0.0411106421356404	0.697470621468927	-2.56974372384085	0.0105275327228147	0.214189983473139	-4.22502511845148
ARNT|7513|ES	-0.0387662321692099	0.6892321360549	-2.56863990444294	0.0105605802096539	0.214712104206627	-4.22781461048858
PICK1|62192|ES	-0.0041634469696944	0.987250847457627	-2.56760100737277	0.0105917685397664	0.215195722239811	-4.2304389752962
GRAPL|39690|AT	0.0542537824675333	0.256433147699758	2.56564496649137	0.0106507132994242	0.216215451377288	-4.23537735284551
UBAP2|86130|AT	-0.0072109577922066	0.965545762711864	-2.56520229593413	0.0106640936139325	0.216215451377288	-4.23649444861667
FAM213A|12365|AA	-0.0165102543290021	0.751155447941889	-2.56499427929382	0.0106703863770054	0.216215451377288	-4.23701932194282
DNM1L|21045|ES	-0.0433068838899179	0.600378173642338	-2.56495067962514	0.0106717057414325	0.216215451377288	-4.23712932860401
MTFR1L|1209|AA	-0.00905662878787605	0.89922784503632	-2.56444003585115	0.0106871691141676	0.216377962970271	-4.23841760303958
IAH1|52628|AP	-0.00871285173159786	0.973537772397094	-2.56402904279157	0.0106996293729983	0.216479488093634	-4.23945429385673
ZNF717|65637|AA	0.0285734532828288	0.129249644874899	2.56283559593835	0.0107358851441221	0.216735461715171	-4.24246373761465
SENP5|68261|ES	-0.0208430618686827	0.941051872477805	-2.56272385925906	0.0107392852031816	0.216735461715171	-4.24274542786075
TSPAN4|13790|AP	-0.0291110356541593	0.326565372612322	-2.56267942580574	0.0107406375451311	0.216735461715171	-4.24285744211696
PLD3|49886|AA	0.0086916396103897	0.0575106537530266	2.56263139705246	0.0107420994817212	0.216735461715171	-4.24297851780815
ATXN2L|35860|AD	-0.0294615530303025	0.213676513317191	-2.5617549612359	0.0107688083187907	0.217123670638364	-4.24518753899051
ABCA10|43179|ES	-0.00474704004328519	0.997085375302663	-2.5609720660137	0.0107927166518902	0.217454916103296	-4.24716017597476
NEIL3|71227|AT	0.0697567911255422	0.377483777239709	2.55949070040977	0.0108380847383249	0.217715084471262	-4.25089112923391
NEIL3|71226|AT	-0.0697567911255392	0.622516222760291	-2.55949070040966	0.0108380847383283	0.217715084471262	-4.25089112923423
ENTPD6|58864|ES	-0.0103203192640654	0.934713075060533	-2.55945975307765	0.0108390343383375	0.217715084471262	-4.25096905059048
RBM6|64936|RI	0.0547318722943736	0.544819128329298	2.55939084415005	0.0108411490333973	0.217715084471262	-4.25114255102781
MTFR1L|1197|AP	0.0100492424242427	0.0592295399515739	2.55932823023931	0.0108430708644971	0.217715084471262	-4.25130019780738
SEPT9|43723|AP	-0.0339211580086576	0.119564406779661	-2.55880168301478	0.0108592443945374	0.217889352330421	-4.2526257693695
ADPRM|39284|AD	0.0299883387445898	0.344066343825666	2.55782226447296	0.0108893856640789	0.218343447446503	-4.25509073217302
ARTN|2486|AP	-0.0544006556637797	0.282826602098466	-2.55757017171536	0.0108971557981708	0.218348661389399	-4.25572504157586
TSSC4|13923|ES	0.0137269475688006	0.0878232229332411	2.55697457489229	0.0109155332413269	0.218566262712354	-4.25722342662647
TFR2|80979|ES	-0.0119503246753223	0.981961259079903	-2.55612751767968	0.0109417172365534	0.218857338960497	-4.25935384607835
TSPAN31|22723|AT	0.015724918831169	0.0774808716707022	2.55589265184987	0.0109489872560316	0.218857338960497	-4.25994443212156
TSPAN31|22724|AT	-0.0157242153679623	0.92251985472155	-2.55577428447633	0.0109526528233997	0.218857338960497	-4.26024205497903
KANK4|3250|ES	-0.0209818523680795	0.989155306262919	-2.55473654872938	0.0109848360190921	0.218928573922949	-4.26285076545944
MBTD1|42519|AT	0.0165567911255434	0.766579418886199	2.55459666892092	0.0109891805415108	0.218928573922949	-4.26320232361383
MBTD1|42518|AT	-0.0165558982683977	0.23341985472155	-2.55446594839519	0.0109932419711035	0.218928573922949	-4.26353084500217
FADS1|16300|AP	0.015267775974026	0.0633956416464891	2.55441289709999	0.0109948906334803	0.218928573922949	-4.26366416666476
ELMSAN1|28310|AP	0.0455132138455143	0.404884856258888	2.55421453565753	0.0110010570181297	0.218928573922949	-4.26416263925485
DENND1A|87514|AT	-0.0203540854978334	0.940785230024213	-2.55420356861987	0.0110013980360951	0.218928573922949	-4.26419019778931
FASTK|82335|RI	0.0212705762987016	0.123922397094431	2.55373268656341	0.0110160489192849	0.218981084314072	-4.26537334623724
FXYD3|49032|AT	-0.0033715367965339	0.988913075060533	-2.55334621648772	0.0110280864304511	0.218981084314072	-4.2663442414136
PAM|72894|ES	-0.0449602615440097	0.679554463276836	-2.55329054841377	0.0110298213084357	0.218981084314072	-4.26648407974715
DGKA|22297|AP	-0.0405952796566854	0.141021834140436	-2.55315123124513	0.0110341641507916	0.218981084314072	-4.26683403185902
DHRS4|26788|ES	-0.0614609951341635	0.50372216553288	-2.55228917802336	0.0110610702907958	0.21907579320245	-4.26899902009967
PFDN5|22005|ES	-0.00809250541125228	0.970005811138015	-2.55189577319355	0.0110733685496093	0.21907579320245	-4.2699867942842
TACC1|83435|AP	-0.0355161985930734	0.137060508474576	-2.55182085310147	0.0110757120138993	0.21907579320245	-4.27017488946962
SLC35D2|86964|AT	-0.00620376082250806	0.968476997578693	-2.55166331300885	0.0110806412344682	0.21907579320245	-4.27057039385958
COL1A1|206091|ES	-0.0203597014039194	0.230324084611246	-2.55145587339306	0.0110871347282239	0.21907579320245	-4.27109113491518
NAA60|33528|RI	-0.033213458994708	0.297992547753565	-2.5513285254506	0.0110911227884393	0.21907579320245	-4.27141079944361
CHEK1|19307|AP	-0.0147591720779161	0.97374382566586	-2.55131066617328	0.011091682176309	0.21907579320245	-4.27145562796579
HIPK3|14893|ES	-0.0345287824675314	0.312459394673124	-2.55055586866204	0.0111153469350878	0.219394159396295	-4.27334996514125
IGLL5|61291|ES	-0.0243742710480602	0.985480564779584	-2.55016150835472	0.011127728994881	0.219489547352218	-4.27433948663659
TJP3|46725|AP	-0.0448802789802775	0.265584818401937	-2.54866772464333	0.011174742146419	0.220267425874566	-4.278086316437
MOSPD2|88542|AA	-0.0114181547618994	0.971175060532688	-2.54819535806747	0.0111896455199101	0.220411757348148	-4.27927070202883
POLR2J3|81115|ES	0.0328707521645028	0.180931719128329	2.54718792223847	0.0112214897641395	0.220889365878532	-4.2817959798075
LUC7L3|42486|ES	-0.0165030857039766	0.987009789000346	-2.54641783647951	0.0112458860057821	0.221219817139451	-4.28372565419856
TTC31|54077|RI	0.0214529567249882	0.0923573964218456	2.54614392651807	0.0112545748369558	0.221241047200577	-4.28441187915503
C1orf85|8223|ES	-0.0319938007305173	0.714672621065375	-2.54566146001893	0.0112698939430093	0.221392497634495	-4.28562042557771
METTL3|26595|RI	0.0438989718614726	0.347594673123487	2.54482482382422	0.0112965025766146	0.221765371986828	-4.28771561739365
TMEM205|47677|AD	0.0370953970508669	0.407416797820823	2.54451217251182	0.011306460595675	0.221811089985596	-4.28849842019946
TPRA1|66607|AP	0.0570496834415601	0.479142542372881	2.5432722823927	0.0113460284579298	0.222437243011363	-4.29160188566422
TOM1L1|42538|AT	-0.0124534090909065	0.90061210653753	-2.54294673671779	0.0113564378294333	0.222491289388775	-4.29241648891743
FARS2|75246|AP	-0.0238389420995633	0.867228159806295	-2.54265639996605	0.0113657285680504	0.222523361877103	-4.29314290468206
SCARA5|83196|AT	-0.0276438405204149	0.975190882816403	-2.54201986126735	0.0113861214280487	0.22277260726722	-4.29473522834448
PARP8|71983|ES	-0.0469284039051217	0.341891854317998	-2.54114847756691	0.0114140909013319	0.223072973082968	-4.29691439848117
NR1H3|15709|ES	0.0497234105940366	0.325657705138553	2.54106359849678	0.0114168185990045	0.223072973082968	-4.29712662670399
C12orf23|24181|ES	-0.0309983884229192	0.135369071159537	-2.54018356735786	0.0114451337696877	0.223476037085226	-4.29932661641047
PRPSAP2|39657|AP	-0.0424095574366095	0.420857236250432	-2.53947891190022	0.0114678512773326	0.223735598409606	-4.30108765206632
ATP5H|43344|ES	0.0611584076629414	0.696229155232715	2.53929404907457	0.0114738177488038	0.223735598409606	-4.30154957253482
BLOC1S3|50415|AP	-0.0434328582057809	0.373506725950267	-2.53891010227223	0.0114862185174756	0.223827290333168	-4.30250884401705
MTRR|71537|ES	-0.0328707990620469	0.796784422921711	-2.53835760407441	0.011504084133392	0.224025279366537	-4.30388898585832
SULF1|84103|AP	-0.0375980194805172	0.749960556900726	-2.53794416632308	0.0115174692684354	0.224135810917329	-4.30492156394477
ABHD17B|86574|AT	-0.00567164502164286	0.972983050847458	-2.53725405584878	0.0115398426452591	0.224420993356698	-4.3066447805938
FRG1|71415|ES	0.0493144345238106	0.419379782082324	2.53678538329954	0.011555059068529	0.224566702779687	-4.30781480431221
BLOC1S6|30432|ES	-0.00392345779220504	0.996971186440678	-2.53554446485994	0.0115954343798276	0.225200841121649	-4.31091169975593
OXNAD1|63642|ES	-0.0338737689393932	0.21581416464891	-2.53340027846355	0.0116654951591555	0.226410284550925	-4.31625937261277
FADS3|16305|RI	0.0474356507249377	0.349200491948192	2.53293902462395	0.0116806156888121	0.226552515367927	-4.31740918204856
PAIP1|71958|AP	0.0265735281385286	0.136228910411622	2.53207404219807	0.0117090180435441	0.226946160944293	-4.31956485537395
MTFR1L|1208|AA	-0.00519299242423987	0.968905326876513	-2.53184579598309	0.0117165229269239	0.226946160944293	-4.32013356211776
CGGBP1|65668|AA	0.0152932900432902	0.0678060532687651	2.53070669931573	0.0117540412169322	0.227253375447848	-4.32297103481122
CBFA2T2|58992|AA	0.0235235592663322	0.790964109294094	2.53049316260205	0.0117610863416982	0.227253375447848	-4.32350281379684
SPECC1L|61399|ES	-0.0401363101250589	0.540470801721819	-2.53024759251299	0.01176919297678	0.227253375447848	-4.32411431299938
RBM39|95934|ES	0.0306721479677737	0.373065219262846	2.53023353889917	0.0117696570579812	0.227253375447848	-4.32414930645611
NVL|9951|ES	0.0241131358225112	0.145306949152542	2.53017878387787	0.0117714653444472	0.227253375447848	-4.32428564449966
FAM86C1|17438|ES	-0.0523089640452127	0.480582130750605	-2.52971574769356	0.0117867670217091	0.227262825404072	-4.32543847367195
PPP6R1|52048|AP	-0.00723106060605516	0.988081598062954	-2.52959745677512	0.0117906789485338	0.227262825404072	-4.32573295181181
RNMT|44755|ES	0.0390681002113871	0.788838385155783	2.52925548346369	0.0118019946400786	0.227262825404072	-4.32658419876479
HERC2|29747|ES	-0.0583614475108216	0.295236343825666	-2.52921841923097	0.0118032216537163	0.227262825404072	-4.32667645310907
LAMP2|89999|AT	0.0327734307359319	0.346482324455206	2.52881284997153	0.0118166554692809	0.22737090742149	-4.32768584544258
ECHDC2|3029|AD	-0.0355530411255403	0.254708014527845	-2.52801303993765	0.0118431877511454	0.227542174250726	-4.32967597559569
NRG1|83314|AT	0.0292320211038963	0.114586198547215	2.52773615479331	0.0118523852731159	0.227542174250726	-4.33036479383364
SMTN|61810|AP	-0.0264652597402592	0.134719370460048	-2.52768392672699	0.0118541208883207	0.227542174250726	-4.33049471548197
SMTN|61811|AP	0.0264639610389633	0.865280387409201	2.52760146736769	0.0118568615942027	0.227542174250726	-4.33069983468207
TDRD3|26017|AP	0.0324309632034635	0.177122760290557	2.52642417490937	0.0118960528730431	0.227822974202742	-4.33362766424902
ZNF517|85652|AT	-0.0188092261904754	0.507802421307506	-2.52626807129608	0.0119012581049325	0.227822974202742	-4.33401578181083
ZNF140|25327|ES	-0.0379849756493496	0.517382251815981	-2.52569340938591	0.011920437516558	0.227822974202742	-4.33544435289036
ARID4B|10342|ES	0.0199902537277541	0.105425184288405	2.5252023522399	0.0119368483971996	0.227822974202742	-4.33666483846534
TSC1|87997|AT	0.0123366341991344	0.0813958837772397	2.52510335929702	0.0119401591249833	0.227822974202742	-4.33691085010876
PGAP2|14005|AD	0.0230749887909731	0.616059595295745	2.52507832729583	0.0119409964266223	0.227822974202742	-4.33697305673636
CGREF1|52940|ES	0.0533328530844175	0.586700690072639	2.52496850956743	0.0119446703645828	0.227822974202742	-4.33724595596017
TSC1|87998|AT	-0.0123347402597377	0.91860387409201	-2.5247198386288	0.0119529933365575	0.227822974202742	-4.33786386562565
CACNB3|21470|AP	0.0421071224146235	0.29972517621738	2.52470201365168	0.0119535901335221	0.227822974202742	-4.33790815573121
NTMT1|87868|ES	-0.00532242965367735	0.972557384987893	-2.52450333595595	0.0119602438441935	0.227822974202742	-4.33840179397119
NSUN5|270162|ES	-0.0385286907768147	0.362800570352435	-2.52440728476293	0.0119634617776212	0.227822974202742	-4.33864043101851
HPS1|12760|AT	0.0143349567099571	0.126585714285714	2.52415509519877	0.011971914368561	0.227822974202742	-4.33926694846978
HPS1|12761|AT	-0.014334659090907	0.873414043583535	-2.52411194266863	0.0119733612362176	0.227822974202742	-4.33937414671939
UBXN11|101231|ES	0.0383963490453014	0.645581628521465	2.52243493491304	0.0120297105298944	0.228745457126324	-4.34353874394235
COL18A1|60874|AP	0.039520699555075	0.103302111918214	2.52216646141306	0.0120387534083003	0.228767788622825	-4.34420520841918
PRTG|30743|AT	-0.0836339745670994	0.258976004842615	-2.52188220039502	0.012048334641772	0.228800314418601	-4.34491078921184
RALGPS1|87607|AT	0.0159066017316021	0.152595399515739	2.52149867573767	0.0120612723819146	0.228896496887588	-4.3458626358578
GLYCTK|65200|RI	0.0366928977272747	0.793868280871671	2.52056662823614	0.0120927654029575	0.228970131485709	-4.34817524313198
RANBP10|37100|AT	-0.0145442911255377	0.936697578692494	-2.52045815567928	0.0120964353377943	0.228970131485709	-4.34844433266908
MPP5|28046|AA	-0.0293285736340562	0.868917759796315	-2.52038538238893	0.0120988980202553	0.228970131485709	-4.34862485619433
FAM13A|69906|AT	0.0230487012987031	0.766347215496368	2.52031131935766	0.0121014048060508	0.228970131485709	-4.34880857389916
RANBP10|37102|AT	0.0145429924242426	0.0633021791767554	2.5202190178909	0.0121045295485153	0.228970131485709	-4.34903752578907
NPIPA2|34108|AT	0.0165128923160175	0.0985722760290557	2.51875136792205	0.0121543113950034	0.22954934611838	-4.35267690893446
IL6|78931|AT	-0.0165997989675645	0.952997384603559	-2.51857496522366	0.0121603071154277	0.22954934611838	-4.35311420251409
GPR89A|7317|ES	-0.0233538687469935	0.142480277105192	-2.51845860743045	0.0121642634197842	0.22954934611838	-4.3534026314837
MRPL51|19868|AP	0.00756523268398288	0.0751673123486683	2.5180256042544	0.0121789961049803	0.22954934611838	-4.35447585098128
NCAPD3|19538|AT	0.019960795454549	0.890158111380145	2.51799780763798	0.0121799424107737	0.22954934611838	-4.35454474013918
NCAPD3|19537|AT	-0.0199591991341987	0.109841888619855	-2.51778619718618	0.0121871486041941	0.22954934611838	-4.35506915626413
MRPL51|19869|AP	-0.00756433982683713	0.92483196125908	-2.51769025054705	0.0121904172252452	0.22954934611838	-4.355306918551
PPP6R2|96241|ES	0.0323420048701305	0.167835133171913	2.51680944377466	0.0122204601825381	0.229708408555569	-4.35748920700137
MSI2|42616|AT	0.0150508116883119	0.0913721549636804	2.51674475232664	0.0122226693011147	0.229708408555569	-4.3576494574618
CTBS|3607|ES	-0.0190095292207755	0.826930314769976	-2.51666531353998	0.012225382505577	0.229708408555569	-4.35784623383754
PPAP2A|72037|ES	-0.0456438176406909	0.421917070217918	-2.51634533271945	0.0122363167649377	0.229708408555569	-4.35863879152682
RNF175|70879|AT	0.0071110838937879	0.986424000730236	2.51628531987713	0.0122383684684796	0.229708408555569	-4.3587874259274
XPNPEP1|13072|ES	-0.00658579545454219	0.96713196125908	-2.51563569054964	0.0122605974144223	0.229832029708857	-4.36039614931506
PIGV|1303|AD	0.0366194913419924	0.225206053268765	2.51534837332442	0.0122704402494521	0.229832029708857	-4.36110752496235
CCDC82|18406|AP	0.0280078353475232	0.125472016411084	2.51530968438602	0.0122717661811502	0.229832029708857	-4.36120330981883
C10orf11|12276|AP	0.0181369859307376	0.967641888619855	2.51494838848348	0.0122841545199161	0.229832029708857	-4.36209772588192
CCM2|79585|ES	0.0197606060606096	0.858022276029056	2.51493889783342	0.0122844800910629	0.229832029708857	-4.36212121904377
BBS9|79224|ES	-0.00693499999998959	0.990642033898305	-2.51456483233923	0.0122973182990089	0.229924265096711	-4.36304711255985
PTBP2|3833|AA	0.0324271022727276	0.233449927360775	2.51411075811824	0.0123129184948843	0.23006798992305	-4.3641708656291
PAK4|49762|AD	-0.0160026940321571	0.4102373227257	-2.51349471115763	0.0123341115625846	0.230198040730101	-4.36569515784412
ULK4|64257|AT	0.0383491964285722	0.215914939467312	2.51344134394935	0.0123359490112006	0.230198040730101	-4.36582718790321
FANK1|13444|ES	-0.0399083031956425	0.833707945251547	-2.51251685159828	0.0123678181997277	0.230198040730101	-4.36811394334581
FNDC3B|67643|AT	-0.0144596861471844	0.90581186440678	-2.51232304669654	0.0123745083334125	0.230198040730101	-4.36859322128039
FNDC3B|67645|AT	0.0144593885281388	0.0941883777239709	2.51228076683744	0.012375968259034	0.230198040730101	-4.3686977742616
RBPMS|83290|AT	-0.0239343073593065	0.359317433414044	-2.51221219487733	0.0123783363777485	0.230198040730101	-4.36886734080278
ZNF276|38136|AP	-0.04365534541847	0.333256472962066	-2.51196097765835	0.0123870155548801	0.230198040730101	-4.36948851898644
WBSCR27|80036|ES	-0.0265451749639232	0.90784802259887	-2.51174006152548	0.0123946523448799	0.230198040730101	-4.37003472269288
CCDC126|78982|ES	0.0298928206523047	0.881750330516347	2.51172050908138	0.0123953284495888	0.230198040730101	-4.37008306285504
SUCLA2|25849|AP	-0.0447641444203919	0.527248157115954	-2.51161275035641	0.0123990552309052	0.230198040730101	-4.3703494718105
NXPH3|42300|AT	-0.0197818181818178	0.169554721549637	-2.51092087530341	0.0124230071183941	0.230384913649098	-4.37205971156381
NXPH3|42301|AT	0.0197811147186178	0.830444552058111	2.51086426094954	0.0124249688588356	0.230384913649098	-4.3721996358529
PRTG|30742|AT	0.0832037012987048	0.741243268765133	2.51004759027538	0.0124532979139098	0.230736949509582	-4.37421772461638
MFF|57807|ES	-0.0305738636363615	0.722165859564165	-2.50975525216555	0.0124634526199454	0.230736949509582	-4.37493997153268
IMMT|54410|ES	-0.00514972943722702	0.997728571428571	-2.50949477794447	0.0124725066958883	0.230736949509582	-4.37558342718838
CASC4|30336|ES	-0.0229588744588728	0.640529055690073	-2.50940296772495	0.0124756994094057	0.230736949509582	-4.37581021271617
BTN2A1|75670|AA	0.0349796536796546	0.372283535108959	2.50860014234933	0.0125036487376848	0.231106855307978	-4.37779297347406
GGA3|43399|RI	0.0424969101731609	0.196425593220339	2.50825246030811	0.0125157700969714	0.231183926174934	-4.37865146279894
TGIF1|44497|AP	-0.0265491612554102	0.309734382566586	-2.50772056222875	0.0125343340523397	0.23132308454325	-4.37996459123821
HSF4|36941|RI	0.028777426948053	0.350621622276029	2.50750522456976	0.0125418565807616	0.23132308454325	-4.38049613132006
IFT20|39879|AT	0.015863311688312	0.0970968523002421	2.50721875205499	0.0125518703273721	0.23132308454325	-4.38120319225626
IFT20|39878|AT	-0.0158627164502126	0.902902663438257	-2.50712556524046	0.0125551292360614	0.23132308454325	-4.38143317563942
TUBGCP6|62794|AD	0.0470789008387461	0.377206313559322	2.50631647408375	0.0125834562126397	0.231698167147742	-4.38342964957506
NPIPA2|34109|AT	-0.0164301596320328	0.901482493946731	-2.50509713749476	0.0126262535196337	0.232079513772656	-4.38643724442413
FLT3LG|50942|AP	-0.0363034210514986	0.80851999125639	-2.50506256769589	0.0126274687626415	0.232079513772656	-4.38652249300687
RIC3|14232|ES	-0.0126227651515119	0.984888686440678	-2.50504420968831	0.0126281141496987	0.232079513772656	-4.38656776310232
NDRG1|85254|ES	0.029292575757577	0.587702518159806	2.50445330852095	0.012648903303409	0.232314728138543	-4.38802472932617
C12orf73|24067|AP	0.019950692640693	0.0973429539951574	2.50279186160363	0.0127075195521808	0.233228793358122	-4.39211951958436
PDCD2|78499|AT	0.0186012987013	0.33116803874092	2.50258836660876	0.0127147154664863	0.233228793358122	-4.39262087071155
STOML1|31621|ES	-0.015941693722938	0.964565617433414	-2.50233074636719	0.0127238305294037	0.233248832794378	-4.39325551362686
MPV17|52966|AT	-0.00558744588744342	0.962753510895884	-2.50117383723622	0.012764835636739	0.233639075910799	-4.39610475748712
CNTLN|85938|AT	-0.0303035984848474	0.435907021791768	-2.50112721605802	0.0127664905199783	0.233639075910799	-4.39621954965869
DDX11|20965|ES	0.0513471039905886	0.80153572053115	2.50105014976883	0.0127692265124255	0.233639075910799	-4.39640930021496
ATAD3A|176|AA	0.0462654181697941	0.384562935162766	2.50059048352643	0.0127855563139295	0.233713391725545	-4.39754096034214
CALD1|81861|AD	-0.00865211038960667	0.964663680387409	-2.50009633776159	0.0128031316968378	0.233713391725545	-4.39875728114262
HEMK1|65088|AD	0.0647181263927153	0.767266085459261	2.50004077029512	0.01280510941771	0.233713391725545	-4.39889404373933
PACRGL|68883|ES	-0.0452017640692631	0.301800290556901	-2.50001185409105	0.0128061386916357	0.233713391725545	-4.39896521110736
AFMID|101499|ES	-0.0531554955056499	0.585866057976863	-2.49980564086808	0.0128134809936892	0.233713391725545	-4.39947271142872
ATP2A2|24418|RI	0.0395849025974055	0.880878450363196	2.49929435930992	0.012831701501141	0.23377131004829	-4.40073082392857
NUB1|82368|AT	0.0219188852813855	0.107330024213075	2.49863350995648	0.0128552862351189	0.23377131004829	-4.4023566086011
NUB1|82369|AT	-0.021917586580084	0.892670217917676	-2.49849757177289	0.0128601424384313	0.23377131004829	-4.40269098440717
ARPC4|63183|ES	0.0420095249690797	0.40842353856797	2.49819815518503	0.0128708444274267	0.23377131004829	-4.40342741620779
MSMB|11534|ES	-0.00614848484848174	0.967534624697337	-2.49787715029092	0.012882326826869	0.23377131004829	-4.40421685054892
OTUD5|89046|RI	-0.00639042207791918	0.958049636803874	-2.49727393097136	0.0129039286937441	0.23377131004829	-4.40570005717331
RBM6|64952|ES	0.0435017884199156	0.530890532687651	2.49719405698417	0.0129067914685544	0.23377131004829	-4.40589642672931
SCYL1|16860|AA	0.0128008928571453	0.737957142857143	2.49719378870709	0.0129068010848612	0.23377131004829	-4.40589708627611
PRPSAP2|39659|AP	0.0416956331168848	0.579723583535109	2.49718961831187	0.0129069505721715	0.23377131004829	-4.40590733899078
AFMID|43798|ES	-0.024470330086578	0.934159104116223	-2.49635538255155	0.0129368845817999	0.23377131004829	-4.40795793320234
KLHL7|78948|AP	0.0111616612554148	0.955784261501211	2.49621035149296	0.0129420948645069	0.23377131004829	-4.40831435914594
HPS4|61508|AA	0.0155788882876385	0.0822154048964218	2.49614172601963	0.0129445609037819	0.23377131004829	-4.40848300497809
DDX6|19046|AP	0.0269203427128431	0.210550118375034	2.49609863165566	0.0129461097022507	0.23377131004829	-4.40858890628175
RAB7L1|9567|RI	0.0399635486384654	0.846056535946471	2.49603231720957	0.0129484933448768	0.23377131004829	-4.40875186580425
EVC|68699|AT	-0.0121938311688281	0.949623002421307	-2.49602248811693	0.0129488466803005	0.23377131004829	-4.40877601922232
CEP135|69337|AT	0.0238127976190483	0.95048401937046	2.49592623775429	0.0129523071328942	0.23377131004829	-4.40901253416909
TAF11|75793|ES	-0.00447757034631691	0.990529782082324	-2.49589734782766	0.0129533459616082	0.23377131004829	-4.40908352333828
RPL32|63469|AA	-0.0179979626623368	0.268737215496368	-2.49519073217007	0.0129787776054926	0.233941962736007	-4.41081959171231
COX4I1|156373|AA	0.0332999353655615	0.515553981705677	2.49518748023222	0.0129788947476501	0.233941962736007	-4.41082758022397
SUCLA2|25850|AP	0.0443169252044261	0.471849448479957	2.49489647841304	0.0129893810924318	0.233985914424635	-4.41154239660687
EIF2B4|52989|AD	-0.00766619859307344	0.0521628813559322	-2.49420093516312	0.013014475698888	0.233991400272951	-4.41325060017409
NSMCE4A|13331|AT	-0.0183470779220748	0.839361501210654	-2.49378495871283	0.0130295043321242	0.233991400272951	-4.41427198721913
SETMAR|62999|ES	-0.0506981141774887	0.416076053268765	-2.49370317005324	0.0130324610508769	0.233991400272951	-4.41447279134913
SNRPF|23810|AT	0.00471918290043738	0.980465859564165	2.49366715293227	0.0130337632845361	0.233991400272951	-4.41456121706648
EHBP1L1|16875|AP	-0.0595729437229423	0.498833656174334	-2.49358471651401	0.0130367442873013	0.233991400272951	-4.41476360224472
EHBP1L1|16876|AP	0.0595719426406938	0.501165859564165	2.49355070324981	0.0130379744253347	0.233991400272951	-4.41484710447272
RPGR|88809|ES	-0.00799298430735018	0.989300169491525	-2.4918968194187	0.0130979139371825	0.23492211586036	-4.41890603965719
BCAS4|59783|ES	-0.0713902437319587	0.688041410411622	-2.49129734822424	0.0131197000911157	0.235095436111589	-4.420376607063
LAMA3|44844|AP	0.0879432045583404	0.492923949325493	2.49118602158904	0.0131237494947069	0.235095436111589	-4.4206496654934
C12orf23|24184|ES	0.0257303848325947	0.0667888030862062	2.49089310214649	0.0131344094686528	0.235141515327347	-4.42136807242786
AP2M1|67841|ES	-0.0144753246753221	0.867586924939467	-2.4898107708551	0.0131738645387425	0.235702730830399	-4.4240218602363
FAM111A|16025|AA	0.0428867566287898	0.559977889907375	2.48910782966445	0.013199545708758	0.235996865061898	-4.42574481510133
MTMR12|71647|ES	-0.0035967803030218	0.993432687651332	-2.48891663508638	0.0132065384692752	0.235996865061898	-4.42621336386459
MAN2C1|31865|AA	0.032311800670395	0.198725420365886	2.4873869982858	0.0132626019433191	0.236831941494343	-4.42996069304809
RANGRF|39164|RI	0.0454334265271784	0.657098251277912	2.48713253115696	0.0132719490025181	0.236831941494343	-4.43058387389521
PAPOLA|29206|ES	-0.0145623187229404	0.878131985472155	-2.48697584225998	0.0132777073892749	0.236831941494343	-4.43096756859278
PHACTR4|1384|AP	0.0430013753285425	0.689149132653061	2.4867132556833	0.0132873625332146	0.236858846284905	-4.43161052950461
TNFSF12|38968|ES	0.0131891233766237	0.101532203389831	2.48521139577876	0.0133427047714554	0.237699631449322	-4.43528666863276
ACAA1|64019|RI	0.0273271780303034	0.143417070217918	2.48453751348449	0.0133676031412588	0.237997362969357	-4.43693544629898
TUBB3|38175|ES	-0.0559907196969689	0.223036707021792	-2.48420392202159	0.0133799438076085	0.238071289022283	-4.43775147894283
METTL5|55888|AT	-0.00466977813852587	0.946865375302663	-2.48343488090911	0.0134084317260157	0.238287600270616	-4.43963230496182
METTL5|55889|AT	0.00466948051948059	0.0531348668280872	2.48330082425472	0.0134134031467424	0.238287600270616	-4.43996010637088
EXT2|15477|AP	0.0139059659090911	0.0571100484261501	2.48288909241057	0.0134286822296172	0.238287600270616	-4.44096678437619
DPYD|3837|AT	0.0170459956709959	0.0723125907990315	2.48277379049942	0.0134329637693249	0.238287600270616	-4.44124866673553
DPYD|3836|AT	-0.0170459956709924	0.927687409200968	-2.48277065259628	0.0134330803069251	0.238287600270616	-4.44125633789256
RABGGTB|3514|ES	0.0294635010822517	0.240873849878935	2.48204472471634	0.0134600644260632	0.238497864278023	-4.44303074360848
ZFHX3|37558|AP	-0.0571237121212112	0.314088983050847	-2.48201044471958	0.0134613398665555	0.238497864278023	-4.44311452270698
FGFR1|83430|ES	-0.0394231803150528	0.621641797148238	-2.47925190810976	0.0135643275176792	0.240176162149211	-4.44985260735967
CHID1|13804|AP	0.016194967532471	0.864371186440678	2.47866148260199	0.0135864611161237	0.240421649720134	-4.45129385366036
DTX3|22658|RI	0.0181986550024053	0.103321587301587	2.47767544705483	0.0136234965634576	0.240787420859205	-4.45370005307027
TMEM66|83264|ES	-0.00638054653679365	0.942692251815981	-2.47733955571968	0.0136361330484533	0.240787420859205	-4.45451950862643
ZNF525|51710|AT	0.0162527056277065	0.859981355932203	2.47720023128862	0.0136413775867985	0.240787420859205	-4.45485937911281
ATR|67117|ES	0.030640727606417	0.950472764687	2.4769924487444	0.0136492023908742	0.240787420859205	-4.45536621306721
TMEM132A|16131|AA	0.028994399350651	0.461746271186441	2.47674727112606	0.0136584405594286	0.240787420859205	-4.45596420995264
SETD8|25072|ES	-0.0190129891173603	0.938777285445252	-2.47649170965225	0.0136680758862305	0.240787420859205	-4.45658747227296
FBLIM1|772|AT	-0.0172761363636335	0.787005811138014	-2.47642630284499	0.0136705428598326	0.240787420859205	-4.45674697610536
FBLIM1|773|AT	0.0172755411255416	0.212994673123487	2.47635092908853	0.013673386250208	0.240787420859205	-4.45693078069441
FRMD6|27512|AP	0.0367458699148127	0.85593320897343	2.47497352382836	0.0137254397305498	0.241557769204603	-4.46028873096475
UGDH|69064|AP	-0.0304208603896103	0.119545278450363	-2.47398147504158	0.01376303895335	0.242072954948395	-4.46270610455428
CCDC14|66492|AD	0.084476628637568	0.678223806833468	2.47310263612145	0.0137964236854831	0.24251343544845	-4.46484682831311
ACOX3|68767|ES	-0.0230578373015846	0.787244632768362	-2.47247091778065	0.0138204652864826	0.242746013646823	-4.46638514620323
LSM5|79188|AP	-0.0219836816828998	0.156347366828087	-2.47196117881976	0.0138398917200545	0.242746013646823	-4.46762615003274
SHISA9|34062|AT	-0.0230456709956707	0.113100968523002	-2.47193848916647	0.0138407569975458	0.242746013646823	-4.46768138419262
SHISA9|34063|AT	0.0230450757575763	0.886899515738499	2.47187831768511	0.0138430518891942	0.242746013646823	-4.46782785920075
ANKAR|56522|ES	-0.0621246115921082	0.749667511433952	-2.470979551585	0.0138773702578711	0.243201122891708	-4.4700153071569
HIGD1B|41897|AP	0.0394880294011561	0.84242609362389	2.4703087368965	0.0139030336711349	0.243504096960588	-4.47164745582249
COL18A1|60875|AP	-0.0387089832852306	0.89603750874361	-2.46928825243597	0.0139421550780966	0.244042273775184	-4.47412955549586
MTCH1|76000|AD	0.0183302759740268	0.423246973365617	2.46788092869398	0.0139962663897336	0.244842027084906	-4.47755092172484
MIB2|196|ES	-0.004619669913418	0.991225907990315	-2.46733066079389	0.0140174746219	0.24506557856712	-4.47888817146893
HTRA3|68764|AT	-0.0139418290043287	0.119361985472155	-2.4668121164598	0.014037486224319	0.245067632455666	-4.48014806230349
PHLDB1|19034|AP	0.0364902430765114	0.858479734084606	2.46670567125905	0.0140415972743795	0.245067632455666	-4.48040665705065
HTRA3|68763|AT	0.0139399350649374	0.880638256658596	2.46650005622344	0.0140495414104073	0.245067632455666	-4.48090614131643
TPRA1|66605|AP	-0.0547293716931199	0.501797019101426	-2.46645433334402	0.0140513084991262	0.245067632455666	-4.48101720677995
ADD3|13076|AP	-0.0454359831950454	0.232476224105461	-2.46574537638441	0.0140787333300163	0.245104322616632	-4.48273907860821
FKBP6|79946|AD	-0.0281946267736881	0.963923645124717	-2.46568221337068	0.0140811789856949	0.245104322616632	-4.48289246180398
HSPD1|56686|AP	0.0372618494468522	0.720512547753565	2.46554479637811	0.014086501036311	0.245104322616632	-4.48322614798985
LLGL2|43462|AA	0.0161194117514453	0.598593694511703	2.46552846573022	0.0140871336277221	0.245104322616632	-4.48326580208614
TULP3|19738|ES	-0.00395503143680809	0.99526700334371	-2.46506073878114	0.0141052623956976	0.245163989985208	-4.48440142891056
HIGD1B|41896|AP	-0.039379231601731	0.155615133171913	-2.46464953141191	0.0141212175701524	0.245163989985208	-4.48539965511694
FRMD4A|10815|ES	-0.0359621130952373	0.221233026634383	-2.46448006532663	0.0141277976394198	0.245163989985208	-4.48581099536499
B4GALT7|74805|AA	-0.0119114069264067	0.0560880387409201	-2.46428432164103	0.0141354014012537	0.245163989985208	-4.48628608431244
LDHA|14622|ES	-0.0206643343189459	0.966838285195434	-2.46424516569622	0.0141369228685625	0.245163989985208	-4.48638111519824
NSUN5|79935|RI	0.0320545616883128	0.284867167070218	2.46329534415058	0.0141738741720574	0.245163989985208	-4.48868586860441
NEK4|65260|ES	-0.019701785714283	0.8478	-2.46313669762961	0.0141800543930745	0.245163989985208	-4.48907074221627
EED|18182|ES	-0.00993826569263478	0.964873680387409	-2.46301543692889	0.0141847798240892	0.245163989985208	-4.48936490227083
IFT43|28534|AT	-0.0189208333333314	0.848750363196126	-2.46293911681969	0.014187754671754	0.245163989985208	-4.48955003606168
SBNO2|46391|AP	-0.069335222484193	0.721462129213267	-2.46279222319097	0.0141934819283772	0.245163989985208	-4.48990634815472
SEPT5|61071|AP	-0.0444163419913398	0.734296368038741	-2.46257542499361	0.014201938444803	0.245163989985208	-4.49043218635663
HSPD1|56688|AP	-0.0369480762987005	0.279232179176755	-2.46250745831487	0.0142045904984832	0.245163989985208	-4.4905970284554
SEPT5|61072|AP	0.0444150432900441	0.265703389830508	2.46249748275946	0.0142049797806609	0.245163989985208	-4.49062122216704
RPS15|46490|RI	-0.0356811810064903	0.658807978208232	-2.46240429548252	0.0142086167409051	0.245163989985208	-4.49084722464568
JTB|7777|RI	-0.0032274080086554	0.97783607748184	-2.46205425297971	0.0142222857441951	0.245254291652864	-4.49169609117466
ZNF226|50292|RI	0.0271152597402602	0.138666101694915	2.46180045957417	0.0142322035436861	0.245279837480219	-4.49231147666624
CASQ1|8433|AP	-0.0487117057479552	0.255438044121603	-2.46156911756213	0.0142412493170893	0.24529033332053	-4.49287236948358
ATG12|73035|ES	0.0617013268097664	0.75455420433145	2.46070751019835	0.0142749840884575	0.245643691156995	-4.49496090156272
GSN|87421|AP	0.0291820508658029	0.743391138014528	2.46035630097443	0.0142887553740967	0.245643691156995	-4.49581202734528
NCBP2|68272|AD	-0.0163188709802099	0.12387507090972	-2.46026701949919	0.0142922580699028	0.245643691156995	-4.4960283746268
ZNF846|47399|AT	-0.0294858225108207	0.458372881355932	-2.46016629949082	0.0142962104353994	0.245643691156995	-4.49627243066357
TOR1AIP1|9127|AA	0.0944990724850562	0.369342775279603	2.45996762721278	0.0143040093942627	0.245643691156995	-4.49675380774883
STRADB|56841|ES	-0.00570174062048601	0.988945197740113	-2.45973476979299	0.0143131550988827	0.245655650144579	-4.49731796637677
LSM5|79189|AP	0.0218612644300162	0.843750928167877	2.45856108457666	0.0143593315955555	0.246244129837265	-4.50016073952279
CTSH|32141|ES	-0.00688384740258963	0.997483535108959	-2.45843291765793	0.0143643820665888	0.246244129837265	-4.50047109175493
GSKIP|29199|AD	-0.0401185064935058	0.159416707021792	-2.45739764399318	0.0144052351422069	0.246798943149396	-4.50297739893606
CCDC125|72337|AP	0.0444290700693163	0.631349697240478	2.45692430529934	0.0144239478614025	0.24697400478352	-4.5041229691082
RMDN1|84371|AT	-0.00341988636363055	0.992518644067797	-2.45633383223022	0.0144473214676246	0.24713311664106	-4.50555172646809
INPPL1|17589|AP	-0.0332987328643549	0.871151533494754	-2.45622965486342	0.0144514487582795	0.24713311664106	-4.50580376801203
UGDH|69065|AP	0.0350560064935089	0.857516222760291	2.4560456588328	0.0144587408477142	0.24713311664106	-4.50624889350647
WDR24|32954|ES	0.0381400985299425	0.158039598466505	2.45530889642018	0.0144879726890374	0.247160297797172	-4.50803095389674
GOSR2|42043|AT	0.00730560064935082	0.0535915254237288	2.45473184183167	0.0145109044638321	0.247160297797172	-4.50942635486255
AUNIP|1219|AT	-0.0166871753246737	0.572908474576271	-2.45468835723882	0.0145126338141005	0.247160297797172	-4.5095314939549
AUNIP|1220|AT	0.016686877705629	0.427091767554479	2.45465267959206	0.0145140528240744	0.247160297797172	-4.50961775569526
TMEM189|59772|AT	-0.0151942370129863	0.669862711864407	-2.45446151525228	0.0145216581107579	0.247160297797172	-4.51007993384292
BTN3A2|75615|AT	-0.0184160714285701	0.419625423728814	-2.45444420050215	0.014522347135341	0.247160297797172	-4.51012179399899
BTN3A2|75612|AT	0.0184157738095256	0.580374818401937	2.45439682544755	0.0145242325300175	0.247160297797172	-4.51023632650959
TMEM189|59771|AT	0.0151930465367975	0.330138256658596	2.45429364137767	0.0145283397171138	0.247160297797172	-4.51048577379076
PRR14|36164|AP	0.0195159872534894	0.626191417810062	2.45348610069093	0.014560518959139	0.247553274908535	-4.51243765002319
TATDN3|9764|ES	-0.00837368235930225	0.978386513317191	-2.45323812319983	0.0145704131262415	0.247553274908535	-4.51303690190383
ATRN|58589|AT	-0.0299322510822501	0.443564648910412	-2.45301320144948	0.0145793925265579	0.247553274908535	-4.51358038738577
ATRN|58590|AT	0.0299303571428587	0.556435593220339	2.45286034534288	0.0145854976927262	0.247553274908535	-4.51394971077195
ZNF286A|39383|ES	0.0343274110149145	0.905890277105192	2.45261175009957	0.0145954315696493	0.247569376468854	-4.51455030660439
TMX2|15921|ES	-0.00821049783549543	0.941139467312349	-2.45241053123026	0.0146034766679537	0.247569376468854	-4.51503639978342
MSMO1|71042|ES	-0.00958280187074478	0.955781892078865	-2.45158524592203	0.014636514146143	0.247984855643918	-4.51702967220814
CAMKMT|53453|AT	0.0115590638528141	0.059401210653753	2.45065407850388	0.0146738696346023	0.248472967825526	-4.51927789434005
XPA|87022|ES	0.0149062229437232	0.0945690072639225	2.44955044046643	0.0147182533036597	0.248934348302263	-4.52194145746181
FAM86A|33885|ES	0.0553562073112092	0.640626389561474	2.44940532895808	0.014724097901672	0.248934348302263	-4.52229158855913
EIF3C|35827|AP	0.0184861607142883	0.908474697336562	2.44906695820496	0.0147377343005198	0.248934348302263	-4.5231079453612
RANGRF|39166|AD	0.0405839379659718	0.663620221280603	2.44898606873978	0.0147409958137267	0.248934348302263	-4.52330308390392
ANAPC11|44207|ES	0.0516170021645042	0.588414818401937	2.44891337319601	0.0147439274876693	0.248934348302263	-4.52347845000894
ITGAE|38490|ES	0.0333576832311213	0.246266740651063	2.44833546518175	0.014767251778678	0.249183446438353	-4.52487237867386
BANP|37996|AD	-0.0231384442640691	0.0833313801452785	-2.44787201618974	0.014785980093595	0.249232603901765	-4.52598999842481
FHIT|65491|AT	-0.00912301948051619	0.962811598062954	-2.44783913404076	0.0147873096832409	0.249232603901765	-4.52606928680699
CMC1|63790|ES	-0.02328692264911	0.0612258124831854	-2.44719829411833	0.0148132431661324	0.249525047399845	-4.52761433086942
PHYKPL|74856|AA	-0.00587808441557958	0.973195157384988	-2.44674090838725	0.0148317772249605	0.249692583114361	-4.52871683257979
ANAPC10|96806|ES	0.0124398252615459	0.897840492332526	2.446412670482	0.0148450906281973	0.249711594884518	-4.52950790759775
SEPT9|43729|AT	-0.00430806277056062	0.992286682808717	-2.44628962302462	0.0148500841836463	0.249711594884518	-4.52980443352618
PHPT1|88225|ES	0.0175163690476195	0.122949394673123	2.44507414754829	0.0148994909067962	0.250092528410163	-4.53273276887049
WDR78|3330|AT	-0.0334201839826811	0.776025665859564	-2.44505630176874	0.0149002173846062	0.250092528410163	-4.53277575256621
NOL8|86849|ES	-0.00769872835497531	0.979103631961259	-2.44500267755224	0.0149024005431936	0.250092528410163	-4.53290491107539
ACIN1|26708|ES	-0.02914239177489	0.77289607748184	-2.44488614974042	0.0149071456192754	0.250092528410163	-4.53318556878479
SPATA20|42424|RI	0.0208521168315814	0.0979199815519428	2.44462787076712	0.0149176676426252	0.250124722630729	-4.5338075884286
DGUOK|54003|ES	-0.0202454274891756	0.61857215496368	-2.44378337158282	0.0149521175383811	0.250513288517997	-4.53584097114073
RHBDL1|32948|AP	0.0707397179061023	0.352575666436066	2.44363750894531	0.0149580748733316	0.250513288517997	-4.53619210966479
DST|76569|ES	-0.0822041744749198	0.632974334544465	-2.44289743878974	0.0149883332333214	0.250875532772358	-4.53797338407905
MTMR12|71652|ES	0.0208904087749875	0.932701902377502	2.44157748065703	0.0150424351317865	0.251636224983637	-4.54114908946995
RAB9A|88512|ES	-0.0181977408008638	0.79176598062954	-2.44135635106179	0.0150515155642312	0.251638391793334	-4.54168094513921
ZNF525|51712|AT	-0.0141944534632031	0.121718159806295	-2.44115288701419	0.015059874861402	0.251638391793334	-4.54217027071402
OFD1|88522|ES	-0.0311100054112534	0.726960484261501	-2.44065498119993	0.0150803485773697	0.251816341262496	-4.54336755373549
ERCC5|26230|RI	0.0127165584415586	0.0632530266343826	2.44047277219076	0.0150878470963496	0.251816341262496	-4.54380564106412
CCDC23|2119|AP	-0.00632489177488893	0.973746973365617	-2.44015204964465	0.0151010539240224	0.251892163962724	-4.54457668098291
FAM193B|74800|ES	0.0421951298701321	0.58655617433414	2.43964475170464	0.0151219644846432	0.251939874069099	-4.54579606047692
METTL13|91296|ES	0.0121571901781744	0.922851417587822	2.43926184492257	0.015137764650663	0.251939874069099	-4.54671628091209
PAIP1|71959|AP	-0.0258708802308781	0.863200742534302	-2.43913425630988	0.0151430326741592	0.251939874069099	-4.5470228769808
CGREF1|52931|AP	0.0588214556277077	0.696820581113801	2.43903568417792	0.0151471037416999	0.251939874069099	-4.54725973563446
LIN9|10013|ES	-0.0359933922711082	0.848541991415517	-2.43899012777621	0.0151489855657022	0.251939874069099	-4.54736919982111
LANCL1|57272|AD	0.0214489240510455	0.934143291650725	2.43848969863401	0.0151696706805975	0.251939874069099	-4.54857151410526
IMMP2L|81427|ES	-0.00851993890864233	0.937798044986356	-2.43828839440704	0.0151779985789687	0.251939874069099	-4.54905509329362
RHBDF1|32789|AT	-0.00760882034631705	0.960477239709443	-2.43825633259552	0.0151793253399097	0.251939874069099	-4.54913210958009
ZFHX3|37557|AP	0.0562269237013002	0.686433075060533	2.43819403969266	0.0151819033971611	0.251939874069099	-4.5492817417325
IFT52|59449|AD	-0.0268249867617483	0.665799042718782	-2.43752209377882	0.015209737195061	0.252050002347487	-4.55089556932997
ANKRD42|18052|AT	-0.0162404491341987	0.128673607748184	-2.43748258583549	0.0152113751226045	0.252050002347487	-4.55099044299365
GABRB3|29730|AP	-0.0488216874098112	0.287072066182405	-2.43740607650634	0.015214547503606	0.252050002347487	-4.55117416687107
DENND3|85326|AP	-0.0639669176887914	0.557144258810869	-2.43706240496172	0.0152288047052375	0.252119017823767	-4.55199936534139
ABCD4|28379|AA	0.0227465603956231	0.106759258810869	2.43681242122999	0.0152391826873473	0.252119017823767	-4.55259953660389
GRB7|40693|AP	0.0341526758658013	0.303061525423729	2.43649802381368	0.0152522436521168	0.252119017823767	-4.55335426998083
ZNF410|28328|ES	-0.0212551948051942	0.236515738498789	-2.43634253297706	0.0152587068397352	0.252119017823767	-4.55372750183546
ABHD3|44778|AD	0.0374630711880717	0.164265725047081	2.43626160550332	0.0152620716574888	0.252119017823767	-4.55392174664111
HNRNPC|26542|AD	0.0160074404761913	0.241905569007264	2.43592271679597	0.0152761691586807	0.252208598591416	-4.55473509046363
HMGB2|71176|AD	0.00884694602272758	0.0830323547215496	2.43512400979937	0.0153094402612357	0.252614452982501	-4.55665157815098
MATN2|84634|AA	0.0130863365800882	0.567557384987893	2.43477135259291	0.0153241509869245	0.252713763921635	-4.55749758048244
PDE4DIP|4411|AT	-0.0434850919913408	0.490081598062954	-2.43341299322067	0.0153809302888369	0.253053894051507	-4.56075508630793
SOGA1|59318|AP	0.0572364766822136	0.206498053345632	2.4333173407056	0.015384935551232	0.253053894051507	-4.56098440574217
ERLIN2|83347|AT	0.0227761634199137	0.0726377723970944	2.43326991198725	0.0153869218779375	0.253053894051507	-4.56109810914206
ERLIN2|83348|AT	-0.0227755681818145	0.927361743341404	-2.43319924921574	0.0153898816728767	0.253053894051507	-4.56126750878461
ACP6|7384|AT	-0.0413729166666642	0.694745036319613	-2.43296451530111	0.0153997173952704	0.253053894051507	-4.56183020135652
ACP6|7383|AT	0.0413726190476201	0.305255205811138	2.43294221575402	0.0154006520703407	0.253053894051507	-4.56188365398834
DIP2A|60940|AT	-0.0129112283549781	0.0763871670702179	-2.43282174456054	0.0154057024307343	0.253053894051507	-4.56217241854257
CMC2|37703|AP	-0.0211634469696964	0.194195641646489	-2.43218325653625	0.0154324933835228	0.253350825879471	-4.56370261644009
ADAM15|7906|ES	0.0238194369288124	0.160022773742265	2.43195153171725	0.0154422267290465	0.253367550745089	-4.56425787071332
ZNF682|48699|AP	0.0348547721260258	0.799738380414313	2.43172783499241	0.0154516280070417	0.253378811436396	-4.5647938394676
PPIH|2096|AP	0.00975819805195044	0.949741646489104	2.43111267999969	0.0154775071317866	0.253532313489659	-4.56626748018281
PEX11A|32436|AA	-0.00441020021644545	0.993304842615012	-2.43109077410637	0.0154784294023576	0.253532313489659	-4.56631995038533
OSR1|52744|AP	-0.0239318918994338	0.928108974787655	-2.43083473859684	0.0154892124765107	0.253566083075492	-4.56693318667966
UTP23|84967|AT	0.0118122835497839	0.0853874092009685	2.43004086757108	0.0155226889771125	0.25397110822767	-4.56883420570273
CHTOP|7747|AT	0.0132377435064937	0.0767225181598063	2.4297931118652	0.0155331495855999	0.253999320051592	-4.56942736280806
CHTOP|7746|AT	-0.0132364448051927	0.923277723970944	-2.42954069374295	0.0155438134502838	0.254030821952529	-4.57003162186514
PLEKHG2|49827|AA	-0.0203685923286818	0.9673548460445	-2.4287052875499	0.0155791528351103	0.254465331195504	-4.57203105021002
JDP2|28503|AP	0.0486353057359317	0.408326319612591	2.42833003046095	0.0155950500555069	0.254581968171705	-4.57292895829349
ELN|80044|ES	-0.0360252338864835	0.0896183185364541	-2.42790059907938	0.0156132598658128	0.25469332926372	-4.57395632817687
CLDN7|38894|AP	0.0231793842764385	0.153884143894846	2.42775608557368	0.0156193921055655	0.25469332926372	-4.57430202199086
IFT80|67473|AP	0.051040699243714	0.464450753968254	2.42721559756715	0.0156423458560909	0.254924643172638	-4.57559475754175
ENSA|7493|AT	0.0246616612554121	0.542486924939467	2.42583426703485	0.0157011443693113	0.255060607515364	-4.57889734364464
DDAH1|3656|AP	-0.0328513648388624	0.873925235404896	-2.42577600527715	0.0157036286560661	0.255060607515364	-4.57903659996312
AKNAD1|3954|AT	-0.0292716345212324	0.0611012096929167	-2.4253200945056	0.0157230807196782	0.255060607515364	-4.580126198344
POLL|12886|RI	0.0251255952380957	0.150130266343826	2.42524822249043	0.0157261491789135	0.255060607515364	-4.58029794982794
ZNF429|48785|AT	-0.00868666125540718	0.961645036319613	-2.42519428773972	0.0157284521829191	0.255060607515364	-4.58042683364962
ARHGEF39|86269|AP	0.0543220508658012	0.298652542372881	2.42507350939136	0.0157336104763007	0.255060607515364	-4.58071543849175
ARHGEF39|86268|AP	-0.0543220508657986	0.701347457627119	-2.42507350939124	0.0157336104763057	0.255060607515364	-4.58071543849202
ZSWIM7|39391|RI	0.0434099296536811	0.551970460048426	2.42503862683799	0.0157351005448034	0.255060607515364	-4.58079878919131
PCM1|82839|ES	-0.0336227362914857	0.198965778853914	-2.42442953261679	0.015761139143978	0.255060607515364	-4.58225401175035
RAB15|27920|AP	-0.0301088005105082	0.919824483642274	-2.42429908685559	0.0157667206049911	0.255060607515364	-4.58256562114501
C8orf34|84099|AT	0.0195699134199138	0.130803389830508	2.42387747386718	0.0157847723481002	0.255060607515364	-4.58357266062211
ENTPD5|28354|AT	0.0127287878787882	0.105389830508475	2.42370192300513	0.0157922940959968	0.255060607515364	-4.58399192068081
CCDC125|72340|ES	-0.0038724837662234	0.994884261501211	-2.42347346245088	0.015802087579327	0.255060607515364	-4.58453749833323
SORBS2|71387|ES	0.0269198260706345	0.914867306370888	2.42333956235228	0.0158078300043049	0.255060607515364	-4.58485723665401
BCL2L13|60988|ES	-0.0054291287878746	0.977676658595642	-2.42329603887629	0.0158096969439692	0.255060607515364	-4.58496116210439
TMEM104|43304|AA	-0.0156094967532424	0.935874576271186	-2.42304510943694	0.0158204643593871	0.255060607515364	-4.58556029658646
ODF2L|3668|AT	0.0335352272727297	0.68030411622276	2.42291525897008	0.0158260388011766	0.255060607515364	-4.58587031183143
ODF2L|3671|AT	-0.0335336309523798	0.31969588377724	-2.42281115698179	0.0158305091205365	0.255060607515364	-4.58611884146669
PRR26|10600|AT	0.032675066738818	0.339622219531881	2.42241469412486	0.0158475441278011	0.255060607515364	-4.58706524872305
ABCE1|70753|ES	-0.040836011904761	0.416593946731235	-2.42226107429053	0.0158541491319358	0.255060607515364	-4.58743191834114
SLC35E2|224|ES	0.0779480734105533	0.546206911583843	2.42186411617996	0.0158712279068416	0.255060607515364	-4.58837929862662
DGKZ|15541|AP	-0.0505817458921689	0.354247614531688	-2.42185234479875	0.0158717346080102	0.255060607515364	-4.58840738990298
EXOG|64077|AD	0.0239147548596061	0.95126788001234	2.42171616306647	0.015877597612685	0.255060607515364	-4.58873236494555
MORF4L2|89764|AP	0.021807981601734	0.679978692493947	2.42168084577447	0.0158791184330495	0.255060607515364	-4.58881664088565
GTF3C5|88005|AT	0.0109602002164504	0.0644663438256659	2.4216792047746	0.0158791891003136	0.255060607515364	-4.58882055669494
GTF3C5|88004|AT	-0.0109602002164474	0.935533656174334	-2.42167920477394	0.0158791891003424	0.255060607515364	-4.58882055669653
RAD52|19633|AP	0.0377806493506505	0.263985278450363	2.42127804043912	0.0158964729870406	0.255060607515364	-4.58977775120752
PMPCB|81174|AT	0.0153448051948071	0.877282324455206	2.42118987070962	0.015900273943442	0.255060607515364	-4.58998810712926
PMPCB|81176|AT	-0.0153429112554109	0.122717433414044	-2.42087593183293	0.0159138142169518	0.255060607515364	-4.59073704412249
MSI2|42617|AT	-0.0154896374458843	0.903565375302663	-2.42069836242164	0.0159214773412145	0.255060607515364	-4.5911606144119
LDLRAD4|44738|AP	0.061074613395865	0.497295555555556	2.42043670066413	0.0159327754608289	0.255060607515364	-4.59178472175782
SRRT|81020|ES	0.0133567610630113	0.0817880279795534	2.42031798320078	0.0159379038163374	0.255060607515364	-4.5920678612718
DUT|30484|AP	-0.0245218060064905	0.837243450363196	-2.42010126826995	0.0159472692220364	0.255060607515364	-4.59258468858563
OFD1|88520|AT	-0.0214590909090886	0.913077723970944	-2.41961819257474	0.0159681629742697	0.255060607515364	-4.5937365779885
OFD1|88521|AT	0.0214584956709958	0.0869227602905569	2.41954866595736	0.0159711720929876	0.255060607515364	-4.59390234514845
SEMA4A|8191|ES	-0.00404471320345534	0.992163341404358	-2.41944727565477	0.0159755611719973	0.255060607515364	-4.59414407423266
SNX6|27163|ES	-0.00609402056276653	0.966447457627119	-2.41906214401465	0.0159922428151247	0.255060607515364	-4.59506219380329
IFRD1|81447|AP	-0.0262037782587779	0.12170663976325	-2.41896369747535	0.0159965094074828	0.255060607515364	-4.59529685879808
CLDN7|38892|AP	-0.0231021289424828	0.846060017295054	-2.41895726591837	0.0159967881808424	0.255060607515364	-4.59531218924538
ARHGAP22|11482|AP	-0.0317199410774407	0.133615014796879	-2.41884624485471	0.0160016010218073	0.255060607515364	-4.59557681605551
THTPA|26762|ES	-0.041269545454544	0.497834963680387	-2.41797024034199	0.016039621267408	0.255194153500394	-4.59766442270136
SERPINB6|75151|AD	0.0127076424963932	0.188113527037934	2.4179676899106	0.0160397320772005	0.255194153500394	-4.59767049956221
WIPF1|56028|AP	0.0456575989057245	0.202042886736616	2.41779509443826	0.0160472324835422	0.255194153500394	-4.598081724797
CSDE1|4334|ES	-0.0671426041589751	0.599879101908778	-2.41779369004079	0.0160472935265221	0.255194153500394	-4.59808507079137
DENND3|85325|AP	0.0636820481601748	0.442617239709443	2.41764250141404	0.0160538662293534	0.255194153500394	-4.59844526852075
SDCCAG8|10458|ES	-0.00932229437229104	0.959216707021792	-2.41731023270562	0.0160683194685496	0.255284327993777	-4.5992368016278
C1RL|20076|ES	-0.00595626893939205	0.979758765133172	-2.41693459453942	0.0160846730450898	0.25531294445284	-4.60013152244617
AHI1|77890|AT	-0.0232749999999994	0.163807021791768	-2.41686547847365	0.0160876836430351	0.25531294445284	-4.6002961331235
FUK|37386|AT	-0.00768233225107895	0.960651331719128	-2.41644672831853	0.0161059344392627	0.25542142162914	-4.60129335401027
ODF3B|62860|ES	0.0627502954717255	0.623755054191168	2.41630560193912	0.0161120894017969	0.25542142162914	-4.60162939765257
FRMD8|16850|ES	-0.0115281907080964	0.966609711172605	-2.41540068041174	0.0161516051918786	0.255908321170943	-4.60378370181659
PRKRIP1|81089|ES	0.032933062770565	0.742710895883777	2.41514481301263	0.01616279381066	0.255943855639086	-4.60439269106512
HNRNPA1L2|26005|ES	-0.0539873521997176	0.393651910046504	-2.4146802588973	0.0161831253983935	0.255943855639086	-4.60549821466685
DYSF|53934|AP	-0.0610203515920231	0.618001793785311	-2.41450952245192	0.0161906034847493	0.255943855639086	-4.60590447312026
NCDN|1729|RI	-0.0343670265151497	0.539406368038741	-2.41437461288807	0.0161965145449216	0.255943855639086	-4.60622546363108
ABCC8|14531|AT	-0.0135398501490188	0.971911188170183	-2.41434382282975	0.016197863877551	0.255943855639086	-4.60629872001564
C3orf17|66189|ES	-0.029923741883114	0.756475907990315	-2.41306028750731	0.01625420136809	0.256311914396444	-4.60935172750915
SERPINB6|75149|AP	0.0234471590909097	0.225715254237288	2.41300632100915	0.0162565738702458	0.256311914396444	-4.60948005724485
FNDC5|1641|AT	0.0280768668831171	0.106426634382567	2.41280853366657	0.0162652717073044	0.256311914396444	-4.60995036217778
FNDC5|1642|AT	-0.0280768668831129	0.893573365617433	-2.4128085336662	0.0162652717073204	0.256311914396444	-4.60995036217864
PLEKHA5|20649|ES	0.0153973307479559	0.063773747645951	2.41271695654639	0.0162693002652464	0.256311914396444	-4.61016810442749
TNFRSF13B|39450|AT	-0.0451721696127914	0.874018291633037	-2.41260896109445	0.0162740522107669	0.256311914396444	-4.61042487410116
UNC50|54643|RI	0.0423753192640698	0.281829709443099	2.41123872927634	0.016334450634672	0.25707932014944	-4.61368176310021
C19orf47|49883|AD	0.0340029635642147	0.221624753833737	2.41110260338718	0.0163404617058597	0.25707932014944	-4.6140052210141
FAM13A|69905|AT	-0.0182111471861467	0.162396368038741	-2.41069465067172	0.0163584878383289	0.257167318508939	-4.6149744786781
STK32C|13487|ES	0.0207992012385764	0.12429549905838	2.41045712115769	0.0163689915868542	0.257167318508939	-4.615538753242
PHF12|40025|RI	0.0165891774891778	0.104673849878935	2.41013819651509	0.0163831040469742	0.257167318508939	-4.61629630487466
DNAJA4|32074|AA	-0.00510176767676118	0.991507156308851	-2.41002531285857	0.0163881017346013	0.257167318508939	-4.61656441758885
ENO2|20012|AP	-0.0492632594439258	0.735063906568277	-2.40997609005134	0.0163902813922083	0.257167318508939	-4.61668132405141
NPIPA5|34150|ES	0.0337228354978372	0.599781355932203	2.40959307699242	0.0164072505029551	0.25729471473728	-4.61759091862319
NAP1L1|23471|AT	-0.00514813311687956	0.955714285714286	-2.40774303016237	0.0164894337565204	0.258378342990418	-4.62198250400703
CTNND1|15999|ES	-0.0389524649771515	0.237083517621738	-2.40763765882384	0.0164941254932316	0.258378342990418	-4.62223253260639
RIC8A|13587|AA	0.00592313612313634	0.0600889695991391	2.40621170972901	0.0165577327460446	0.259224161847014	-4.62561502571014
ARPP19|30671|AP	-0.0565530248917738	0.30427794188862	-2.40602779942145	0.0165659521466517	0.259224161847014	-4.62605113741247
ARL6IP4|25027|AA	-0.00418840976731372	0.977542584745763	-2.4057557741944	0.0165781162119549	0.259274960057223	-4.62669613908983
CTDNEP1|38878|AP	0.026763649891776	0.347541767554479	2.40440403859299	0.0166386781721061	0.259940806536698	-4.62990020101519
TP53BP1|30257|AP	0.0251079191052129	0.925479365025874	2.40418743588157	0.0166484007513012	0.259940806536698	-4.63041345855876
SPATA20|42428|AD	0.0474368206727137	0.079735903762635	2.40417082320859	0.0166491466459251	0.259940806536698	-4.63045282176707
TMC6|43757|AT	-0.0279613636363623	0.341297578692494	-2.40383100965694	0.0166644104438941	0.259940806536698	-4.63125794130347
TMC6|43758|AT	0.027961066017318	0.658702663438257	2.40380912379397	0.016665393939066	0.259940806536698	-4.63130979163988
DYNC1I2|55939|AP	-0.0266615259740244	0.575773849878935	-2.40332380083495	0.0166872162696558	0.260043597352225	-4.63245946426004
DYNC1I2|55938|AP	0.0266599296536809	0.424226150121065	2.40319740419081	0.0166929037698886	0.260043597352225	-4.63275884589614
ATXN2L|35847|AA	0.0392387518037539	0.561095778853914	2.4030660382823	0.0166988166835181	0.260043597352225	-4.63306998145029
SQSTM1|74933|AP	-0.015286688311688	0.137053510895884	-2.40223698198631	0.0167361759510408	0.260467860149689	-4.63503319073714
CHTF18|33022|AD	0.0219016921124514	0.0903225833045082	2.40206403821852	0.0167439784900519	0.260467860149689	-4.63544263937668
EMC6|38483|AD	-0.039174676645278	0.478567027268535	-2.40183209882552	0.0167544477101321	0.260491343702878	-4.63599171661807
DTYMK|58406|ES	-0.00943170454545172	0.939213510895884	-2.40119030307523	0.0167834469868184	0.260566498715891	-4.63751079069205
MKNK2|46567|AT	-0.00536544913419656	0.975683292978208	-2.40112933088627	0.0167862042889721	0.260566498715891	-4.63765508596668
MARK4|50420|ES	-0.013004860209235	0.0530503551251009	-2.40108030342063	0.0167884217128386	0.260566498715891	-4.63777111057028
PHACTR4|1385|AP	-0.0411671646524767	0.306599982512779	-2.40093201042324	0.0167951303086462	0.260566498715891	-4.63812203527299
TOP3B|61266|RI	0.0501230248917759	0.453508958837772	2.40061698188439	0.0168093896573332	0.260648637278563	-4.63886745769041
ATG13|15598|ES	0.0302051418951435	0.398512948614474	2.40028471386912	0.0168244408846234	0.26074296070338	-4.63965356919919
SAR1B|73418|ES	-0.0309147186147182	0.0500600484261501	-2.39979881981094	0.0168464725108375	0.260925072718228	-4.6408029534233
PRR14|36165|AP	-0.0191769751082237	0.373531476997579	-2.39962983401988	0.0168541406949451	0.260925072718228	-4.6412026369179
ZNF782|86982|AP	0.0466734644273934	0.82962165796677	2.39940197582499	0.0168644852407899	0.260946271362813	-4.6417415214989
PHB2|20044|ES	0.0591472973785496	0.686458606403013	2.39891488121572	0.0168866176339846	0.261094768999492	-4.64289333325972
C11orf80|17128|ES	-0.0158332521645007	0.900807263922518	-2.39869099066106	0.0168967992561343	0.261094768999492	-4.64342268138308
C12orf76|24408|ES	0.029344177231499	0.138121965871094	2.39859813729255	0.0169010234318306	0.261094768999492	-4.6436422020364
DCHS2|70886|AT	0.0422219085304581	0.101844132172643	2.39807988111373	0.0169246175356749	0.261318518647504	-4.64486729320983
LIMS2|55227|AP	-0.0384885281385258	0.767864648910412	-2.3978853079631	0.0169334831509905	0.261318518647504	-4.645327172729
SNRNP200|563710|ES	0.0171217938311716	0.83133014527845	2.39763735072689	0.0169447871098059	0.261352857215612	-4.64591317456183
PDCD2|78500|ES	-0.00525595238094956	0.969304600484261	-2.3974146283334	0.0169549463198078	0.261352857215612	-4.64643948819471
ELN|80045|ES	-0.0485819046974843	0.15446609045313	-2.3972452480796	0.0169626759842423	0.261352857215612	-4.64683971758536
ATP5S|27469|ES	-0.00510408549783181	0.98476416464891	-2.3969146185624	0.0169777731984218	0.261446916298154	-4.64762088438431
RAD52|19635|AP	-0.037352405303028	0.735666319612591	-2.39656585632869	0.0169937112139567	0.261553816746732	-4.64844477916293
TYMP|62854|AA	-0.0238864475108218	0.200960314769976	-2.39578065633696	0.0170296421498445	0.261865585994394	-4.65029926134676
TRAPPC6A|50413|AD	0.0217162540584427	0.456119552058111	2.39572959030866	0.0170319812586985	0.261865585994394	-4.65041984842029
RPL15|63732|AD	0.0139219426406934	0.206990556900726	2.39535050491602	0.0170493543317885	0.261994147908256	-4.65131494069167
CYTH1|43891|ES	0.0320287638287652	0.477418025289212	2.39499731169366	0.0170655548361015	0.26210456487312	-4.65214877269757
N4BP2L2|25597|AD	-0.00861550324675053	0.938976755447942	-2.39465555404347	0.0170812437091037	0.262207011403633	-4.65295549333844
MGAT1|75019|AP	0.0270788690476194	0.159998305084746	2.39401673839759	0.0171106035148074	0.262519095825599	-4.65446312063517
ULK3|31757|RI	0.0482657343524542	0.436386208635997	2.39378389295029	0.0171213160776974	0.262544906984691	-4.65501254676718
EIF2AK2|53218|AA	-0.0559597186147175	0.328749927360775	-2.39321348853802	0.0171475837342894	0.262809093036758	-4.6563582632483
HRAS|13685|ES	-0.0221328718734958	0.316589521119182	-2.39259327120018	0.0171761855832099	0.263108756399496	-4.65782114604712
DPF2|16815|ES	-0.0124544913419912	0.0664428571428571	-2.39170456917762	0.017217242041791	0.263488776944815	-4.65991665059531
CENPT|37127|AT	0.0187330357142859	0.111602421307506	2.39153709944485	0.0172249885138062	0.263488776944815	-4.66031144911233
CENPT|37126|AT	-0.0187324404761886	0.888397094430993	-2.39146807816279	0.0172281820517333	0.263488776944815	-4.6604741542713
ZNF331|51722|AP	0.0472207792207801	0.277918159806295	2.39109689117394	0.017245365401366	0.263612909400271	-4.66134908197791
ZNF341|59014|ES	0.0156700177182046	0.974651998021909	2.39081757367808	0.0172583057854464	0.263660987405768	-4.66200737630068
CLASP2|63872|AP	0.0447631108223697	0.824278109462782	2.3905935436549	0.0172686909557222	0.263660987405768	-4.66253531528213
GGCT|79138|ES	-0.0208734307359285	0.840650605326877	-2.39044205547456	0.0172757164823549	0.263660987405768	-4.66289227818156
FAM156B|89174|RI	0.032363095238097	0.859742130750605	2.39001190216177	0.0172956793040458	0.263805943536454	-4.6639057605869
PDE4DIP|4407|AP	0.0588414502164516	0.450097820823245	2.38984648325372	0.0173033615713014	0.263805943536454	-4.6642954561522
TTC31|54096|RI	0.0208474512987016	0.113769491525424	2.38912552048813	0.0173368790945743	0.264011701477383	-4.66599360131343
AR|89348|AT	-0.00899155844155608	0.96928789346247	-2.38908083937207	0.0173389581966872	0.264011701477383	-4.66609882616196
WWP2|37321|ES	0.0301525550573771	0.18855860630693	2.38897036930436	0.017344099532978	0.264011701477383	-4.66635897698299
ADRA1A|83136|AT	-0.0147254329004328	0.0574319612590799	-2.3885580407216	0.0173633013794174	0.264165685141383	-4.66732988435944
IFIT3|12488|AP	0.040875459988921	0.474629977228179	2.38808080905707	0.017385549073397	0.264365823096205	-4.6684534150798
EIF4E2|58001|ES	-0.0326821969696955	0.661695399515739	-2.38761910697898	0.017407096678314	0.264422143295358	-4.66954017718781
TCTN1|24458|AT	-0.0270057900432883	0.4161799031477	-2.38744448798896	0.0174152522581608	0.264422143295358	-4.66995114503229
TCTN1|24461|AT	0.0270054924242443	0.583820338983051	2.38741698131461	0.0174165372638994	0.264422143295358	-4.67001587964811
BCS1L|57552|AD	0.0207634888130776	0.0930972805077847	2.38709071751356	0.0174317854160806	0.264515516277207	-4.67078365838775
SLMAP|65407|ES	0.0385289094387766	0.512991946558284	2.38686104381336	0.0174425264113591	0.264540434472538	-4.67132407571845
STOML1|31620|AP	-0.0195306749037995	0.0986517002959376	-2.38521758184565	0.0175195551781586	0.265548021629339	-4.67518963090274
ATXN2|24527|AD	-0.0151074116483695	0.987101020888581	-2.38488401273513	0.0175352259917574	0.265548021629339	-4.6759738961962
EXT2|15476|AP	-0.0134048907012276	0.942482297167455	-2.38485983252512	0.0175363624382036	0.265548021629339	-4.67603074293486
UBL7|31724|AD	-0.0225890500240485	0.5417333763788	-2.38431197121779	0.0175621287623678	0.265799756187965	-4.67731859342269
SLC25A39|41837|AA	-0.0196889670514664	0.329883077750874	-2.38387371354701	0.0175827643196387	0.265973615936095	-4.67834859285164
NUP62|51124|AD	-0.0306768668831138	0.736531476997579	-2.38345308345281	0.0176025899335209	0.266074798391208	-4.67933699048108
FOXK2|44408|ES	0.0172924783549788	0.118362711864407	2.38323739959429	0.0176127634147577	0.266074798391208	-4.67984373913844
UGT1A1|58053|AP	-0.0740495189243603	0.671850570352435	-2.38300738344814	0.0176236186275775	0.266074798391208	-4.68038411231305
PDZRN3|65627|AP	-0.0273852966527519	0.0431302127291595	-2.38295567415124	0.0176260597682282	0.266074798391208	-4.68050558513458
GREB1L|44767|AT	-0.00469645562769716	0.998016949152542	-2.38259037377948	0.0176433136833659	0.266154832561903	-4.6813636569443
CNTNAP3|86468|AT	0.0143614610389611	0.0718264891041162	2.38245586843341	0.0176496703989595	0.266154832561903	-4.68167957085937
PRMT5|26673|AD	-0.0182573792882043	0.227643071505438	-2.38093350976546	0.0177217575523467	0.267103358774976	-4.68525393889496
TGFBR3|3742|AP	0.0216650974025979	0.191019612590799	2.3801217241732	0.0177603032130203	0.267545624671167	-4.68715903349792
FLNB|65419|ES	-0.0527146205357116	0.782684883642723	-2.37978531925942	0.0177762981774282	0.267647899125089	-4.68794832174551
ECHDC2|3020|AT	0.0108951839826841	0.0605569007263922	2.37951455809872	0.0177891811943337	0.267703237082846	-4.6885835148516
SETD5|63093|ES	0.0248160497835501	0.133911840193705	2.37914458983924	0.017806797833384	0.267754979839486	-4.68945132952934
ARL17A|42029|AT	-0.0161844696969689	0.191746246973366	-2.37905558106345	0.0178110384195352	0.267754979839486	-4.68966009304402
ERMARD|78480|AP	-0.0291489479617599	0.165039463276836	-2.3783890040076	0.0178428239473963	0.267973134558689	-4.69122325880786
RPS3|17836|AT	0.0144904491341994	0.128264406779661	2.37832619224397	0.0178458216776337	0.267973134558689	-4.69137053443451
TLCD1|39968|AP	-0.0267922524350619	0.761204878934625	-2.3781716150814	0.0178532008543778	0.267973134558689	-4.6917329575696
RAD52|19638|AT	0.0175356331168834	0.0906077481840194	2.37741626671972	0.0178892981409547	0.268164619354106	-4.69350362515679
APTX|86085|ES	-0.0408976346157128	0.711451872669972	-2.37737109226462	0.0178914590119707	0.268164619354106	-4.69360950457311
PSMB5|26695|AD	-0.00347911255410938	0.972538256658596	-2.37719806267799	0.0178997378175844	0.268164619354106	-4.69401503140564
CRADD|23716|AT	0.0338234307359329	0.815985230024213	2.37701907486718	0.0179083052455799	0.268164619354106	-4.69443449222186
PYHIN1|8389|AT	-0.0431235930735904	0.79907191283293	-2.37665534302196	0.0179257267378783	0.268164619354106	-4.6952868089862
PYHIN1|8390|AT	0.0431219967532472	0.20092808716707	2.37656370946864	0.0179301180160266	0.268164619354106	-4.69550150983221
STOML1|31619|AP	0.0233824110578598	0.898215982551213	2.37655526366696	0.0179305228047184	0.268164619354106	-4.69552129825639
ZNF664|25129|ES	0.0368190175887286	0.561996481417426	2.37577949058967	0.0179677381817046	0.268583043647753	-4.6973386346154
BCAS3|42871|ES	0.0362834517045472	0.727078662227603	2.37519308406785	0.0179959143180652	0.26886598812098	-4.69871197525827
TSPAN17|74670|RI	0.0245916035353546	0.840141323648103	2.37485485486143	0.018012183486394	0.268970838563646	-4.69950394455359
SEC14L2|61748|ES	-0.00898820346319973	0.964168280871671	-2.37435768807099	0.0180361211847555	0.268985594932401	-4.70066786963892
NSMCE4A|13330|AT	0.0117521103896105	0.0708714285714286	2.37419204047748	0.0180441030308903	0.268985594932401	-4.70105561719724
TJP3|46727|AP	0.0427766065416085	0.701027019101426	2.37417547075621	0.0180449016254057	0.268985594932401	-4.70109440211978
ALDH4A1|871|ES	-0.00452372835497417	0.986906295399516	-2.37406599489097	0.0180501787065114	0.268985594932401	-4.70135064682189
PBX1|8779|AP	0.0263913961038983	0.592004358353511	2.37331275680439	0.0180865239421781	0.26932688095638	-4.70311340199729
TROAP|21551|AT	-0.0511921996753233	0.489786852300242	-2.37320750705509	0.0180916075706064	0.26932688095638	-4.7033596679522
CSAD|21955|RI	0.031165925324676	0.253363631961259	2.37298793621662	0.0181022170220346	0.26934690772704	-4.70387339099792
IL1RAP|68108|ES	0.0261140439431359	0.970197533256917	2.3726955467778	0.018116353487528	0.269419366392014	-4.70455741365402
SLC35C1|15509|RI	-0.0300215097402563	0.860098305084746	-2.37196258139509	0.018151833606971	0.269809003215273	-4.70627176944256
IRF3|50997|AD	0.0545089822330462	0.587025008071025	2.37176231772754	0.0181615382399897	0.269815310572028	-4.70674008278966
C2CD5|20733|ES	-0.0376117236351601	0.324955212536992	-2.37151528691806	0.0181735154562915	0.269855356678354	-4.70731770734091
TGOLN2|54192|AT	-0.00345186688311461	0.987710895883777	-2.37099964045426	0.0181985387937909	0.269968985608832	-4.70852323898229
MAZ|35942|ES	-0.0198778950216435	0.502554963680387	-2.37065833274464	0.0182151184536468	0.269968985608832	-4.70932104315274
SETX|87976|ES	-0.0216770292207783	0.226786198547215	-2.37047239550038	0.0182241562868863	0.269968985608832	-4.70975562301902
APTX|86084|ES	-0.0358191693722922	0.773844915254237	-2.37029800332912	0.018232636530853	0.269968985608832	-4.71016318914221
RMDN1|84375|ES	-0.0108049688852795	0.959895677966102	-2.37027477063619	0.0182337665388271	0.269968985608832	-4.71021748329106
FIP1L1|69310|AT	0.0354798971861499	0.821554479418886	2.37021073786357	0.0182368813281883	0.269968985608832	-4.71036712339627
PTTG1|74421|AP	-0.0145520665090492	0.926057021311349	-2.36982615880297	0.0182555985056663	0.270108534836509	-4.71126577496821
PRICKLE4|76141|AA	0.0546543452380976	0.68416401937046	2.36934908933944	0.0182788405784637	0.270314858076426	-4.71238035304395
TRPC4|25682|RI	-0.0129287186275983	0.983708137322726	-2.36875040729758	0.0183080442085928	0.270497675480975	-4.71377874581638
GIMAP2|82254|AT	-0.00450670995670455	0.989200242130751	-2.36871422839274	0.0183098103235385	0.270497675480975	-4.71386324095582
ZSCAN2|32290|AT	-0.0170541666666662	0.163988861985472	-2.36825212191181	0.0183323817542235	0.270586925583018	-4.71494237133279
SUGT1|26006|ES	0.0273442370129885	0.49602397094431	2.36820949105523	0.018334465274766	0.270586925583018	-4.71504191436933
SRSF5|28162|AD	-0.0241698051948042	0.470025907990315	-2.36799306279473	0.01834504609781	0.270605718035377	-4.71554724739179
RBM4|17094|AT	-0.012524161255409	0.89742421307506	-2.36769520289192	0.0183596167523815	0.270683315141348	-4.7162426396658
PRR26|10599|AT	-0.0318951677489163	0.660051598062954	-2.36746823379559	0.0183707264083288	0.270709832537127	-4.71677247108376
ZFAND4|11368|AT	0.011520048701299	0.0653861985472155	2.36674486400032	0.0184061732418351	0.271052939078359	-4.71846075903812
TNFSF10|67646|ES	-0.00534874877602298	0.961301553287982	-2.36661270571282	0.0184126557982995	0.271052939078359	-4.71876915179809
PACS2|29638|ES	-0.00408306277055848	0.989960774818402	-2.36604301151522	0.0184406230909971	0.271327265054479	-4.72009834740201
POM121C|80118|AP	0.0326067370129884	0.426128329297821	2.36540827208705	0.0184718275113938	0.271548340100409	-4.72157893806065
POM121C|80119|AP	-0.0326054383116865	0.57387191283293	-2.36531437726289	0.0184764474098539	0.271548340100409	-4.7217979239298
AFMID|43800|ES	-0.0280597988816718	0.770111557707829	-2.36509065249109	0.0184874594096951	0.271548340100409	-4.72231967113974
KCNAB1|67355|AP	-0.0444321203531912	0.152824875667781	-2.36497796999652	0.0184930079589602	0.271548340100409	-4.72258243912837
CASP7|13168|AP	0.0374391369047632	0.393412469733656	2.36403119542549	0.0185396854722904	0.272096322777068	-4.72478977241468
MORN4|12733|ES	-0.0188783895824706	0.92781843008955	-2.36363194922425	0.0185593999504921	0.27223717122451	-4.72572032689356
C17orf62|44335|AP	-0.031330005411254	0.625439467312349	-2.36345770881939	0.0185680095803193	0.27223717122451	-4.7261263947469
C21orf58|60922|AP	0.023354680735931	0.101302179176755	2.36276765498817	0.0186021412316078	0.272351871859764	-4.72773428137691
AASDH|69344|ES	-0.0214303652597381	0.907203704600484	-2.36273906472216	0.0186035565598869	0.272351871859764	-4.72780088937427
MBD4|66717|AT	-0.0225534090909055	0.837429055690073	-2.36258000034952	0.0186114325856711	0.272351871859764	-4.72817145430117
MBD4|66718|AT	0.0225531114718621	0.162571186440678	2.36254223552499	0.0186133029299495	0.272351871859764	-4.72825942970327
DDX3X|88849|AP	-0.0133837121212089	0.953148184019371	-2.36224249163176	0.0186281539294103	0.272432066068246	-4.72895765236634
COX16|28178|ES	-0.00877447813317012	0.924397000039665	-2.36177972938783	0.0186511022076939	0.272630540767467	-4.73003544025184
NUBP2|33135|RI	0.0307638879870145	0.901888765133172	2.36077508935533	0.0187010075475335	0.273222660018588	-4.73237457125275
HDAC9|78889|AP	0.0229748229209616	0.0594246612091164	2.36019488284815	0.01872988259308	0.273475706183463	-4.73372504077707
CTDNEP1|38877|AP	0.0106271678841992	0.0754931295399516	2.36004917932607	0.0187371399435048	0.273475706183463	-4.73406412473526
MMRN2|12439|AA	-0.0112978252765752	0.0479287382297552	-2.35981056963868	0.0187490301915992	0.273511943698222	-4.73461937765344
C17orf80|43223|ES	-0.00950939754688906	0.990883212267958	-2.35876646547763	0.0188011372812075	0.274030302337395	-4.73704840113365
C17orf62|44336|AP	0.0246075757575769	0.309071186440678	2.3587209070748	0.0188034138117598	0.274030302337395	-4.73715436523301
SUMF2|79815|ES	0.0294829468608172	0.916540165226644	2.35852732493709	0.0188130897129329	0.274033953063032	-4.7376045949055
TMEM159|34429|ES	-0.0149006493506489	0.123514769975787	-2.35804484497149	0.0188372247460288	0.274248108295464	-4.7387265811475
ACSL6|73246|AT	-0.0266200757575662	0.958708958837772	-2.35752665584011	0.018863176320593	0.274488482655115	-4.73993135866602
PKMYT1|33333|AD	0.0184217431268838	0.966228937477134	2.35701964532018	0.018888598424777	0.274649367995069	-4.74110989673146
[truncated: 27,075 more rows]
