# Supplementary material for: Novel, alternative splicing signature to detect lymph node metastasis in prostate adenocarcinoma with machine learning
Source: Front Oncol. 2023 Jan 13;12:1084403. doi: 10.3389/fonc.2022.1084403 (PMC9880415; doi:10.3389/fonc.2022.1084403)
Supplement: Supplementary Table 3 — The 96 AS with their corresponding non-zero coefficients from LASSO results. [file Table_3.csv]

DEAS	coefficients
HMGN3|76814|AD	0.008757368
RBM42|49233|ES	-0.017405812
RPL22L1|67619|AA	0.017288178
GNB2|80982|AP	0.002233796
UTRN|78025|AP	0.004087652
CFLAR|56794|AT	-0.011569739
CD97|47968|ES	0.021532077
ARHGAP8|62627|ES	0.005187733
ACPP|66803|AT	0.012789329
NDUFA12|23740|ES	-0.006980267
EEF1D|85444|ES	-0.005360559
TMEM126B|18122|ES	-0.027084975
HS2ST1|3689|AP	-0.052204013
RPS3A|70823|ES	0.003615062
RPS6|214602|AA	-0.004975248
HKR1|49504|ES	0.01568687
EML2|50497|ES	-0.013062221
POLR2J3|81111|AT	-0.007494701
TUSC3|82772|ES	-0.007520961
PAM|72886|ES	-0.004705194
MYH11|34188|ES	0.003812721
UCHL5|9248|ES	0.022527118
RFPL2|61916|ES	-0.017063818
SAMD4B|49803|AA	-0.012771937
APBB1|14116|AP	-0.016665283
ST3GAL3|2273|ES	0.004816766
ZCCHC8|24961|RI	0.008372623
PHYHD1|87797|AD	0.000144719
ZNF707|85488|ES	0.041669664
APH1A|7444|RI	-0.011257408
RPL29|65167|RI	0.021358467
BTN3A2|75616|AA	0.003961508
C5orf38|71512|ES	0.008846495
BCS1L|57553|ES	0.020092194
NPIPB4|35513|RI	0.018253239
ANO7|58341|AT	-0.009664456
MAT2A|54281|AT	-0.012529836
KLK2|51237|AA	-0.012909821
KIFC2|85623|RI	-0.006700285
BTF3L4|2994|ES	-0.004097987
ANP32E|7432|ES	-0.029634925
KCNH2|82271|AP	0.005283613
MAST4|72279|AP	0.010450713
ERI2|34396|ES	-0.007175284
ZNF444|52157|AA	-0.038090442
ANO7|58342|AT	0.0341947
NEK6|87528|AP	0.00515956
UBE2A|89957|ES	-0.005961254
DPF2|16816|ES	-0.035537393
ORC4|55522|AP	-0.001775647
NEBL|10964|ES	-0.008592315
OS9|22693|ES	0.001649436
CALCOCO1|22108|RI	-0.001368415
LRRC28|32697|ES	-0.02199543
MPHOSPH8|25401|AT	0.007674445
MTMR14|63112|ES	-0.008013637
LILRB4|51933|AA	0.010447589
FAM13A|69903|AP	-0.0061115
NAP1L1|23493|ES	-0.022433152
PCDH18|70599|RI	-0.048720107
MARS|22594|AT	0.010722998
KDM2B|24879|RI	-0.023289548
ADAMTSL4|7486|AT	0.026796695
PARP9|66439|AP	0.022140899
SMARCD3|82363|RI	0.000437304
MDFIC|81511|AP	-0.018428292
USP19|64833|AT	0.00206516
TBX3|24654|ES	0.006387834
SEC16A|88178|ES	-0.005907909
SIRT3|13604|ES	-0.017868897
ARHGAP10|70799|ES	-0.025068632
C5orf38|71510|ES	0.003560698
SEZ6L2|35977|ES	-0.015224864
PPAP2A|72039|ES	-0.029291125
ACAP1|38919|AP	-0.000646792
ADARB1|60866|ES	-0.049597699
FAM126A|78946|ES	-0.005156426
SHMT2|22540|AP	0.003692467
GGA3|43410|ES	0.024381856
METTL21B|22749|AP	-0.013389615
MFF|57814|ES	-0.004103687
CTSH|32142|ES	-0.044782054
RBM14-RBM4|17102|ES	0.01477525
SPATA13|25475|AP	0.032910803
NBPF3|966|AD	-0.031483886
SCMH1|2047|ES	-0.003828456
TMEM134|17237|AD	0.025926968
PCID2|26362|RI	-0.015955028
CFH|9276|AT	-0.017537218
AUP1|54101|AA	-0.01444989
MOV10L1|62780|AT	0.00831053
CD300LG|41726|AT	0.000978232
TPM1|31007|ES	-0.002477106
SLC4A3|57742|AA	0.012404052
MSI2|94619|ES	0.002347047
RPAIN|38690|ES	-0.013524823
