# Supplementary material for: Novel, alternative splicing signature to detect lymph node metastasis in prostate adenocarcinoma with machine learning
Source: Front Oncol. 2023 Jan 13;12:1084403. doi: 10.3389/fonc.2022.1084403 (PMC9880415; doi:10.3389/fonc.2022.1084403)
Supplement: Supplementary Table 4 — The performance of the eight classifiers in the training set with five-fold cross-validation. [file Table_4.xlsx]

## Sheet: Sheet1
	Auc	Accuracy	Specificity	Sensitivity	F1 score
LDA	0.962± 0.026	0.929± 0.028	0.958± 0.024	0.812± 0.111	0.809± 0.079
LR	0.962± 0.024	0.927± 0.028	0.939± 0.027	0.723± 0.127	0.784± 0.092
GNB	0.883± 0.050	0.843± 0.038	0.929± 0.026	0.707± 0.114	0.628± 0.084
QDA	0.501± 0.007	0.812± 0.008	0.812± 0.008	0.003± 0.019	0.004± 0.029
SVC	0.950± 0.031	0.918± 0.028	0.924± 0.026	0.649± 0.128	0.743± 0.100
RF	0.835± 0.059	0.840± 0.023	0.842± 0.019	0.194± 0.106	0.301± 0.142
MLPC	0.956± 0.029	0.922± 0.028	0.936± 0.027	0.710± 0.129	0.769± 0.094
LGBM	0.866± 0.054	0.849± 0.029	0.864± 0.024	0.338± 0.130	0.446± 0.139
		±
